# Supplementary material for: Remodeling synaptic connections via engineered neuron-astrocyte interactions
Source: Nat Commun. 2026 Apr 15;17:3490. doi: 10.1038/s41467-026-71440-w (PMC13084054; doi:10.1038/s41467-026-71440-w)
Supplement: Supplementary file 10 — Supplementary Data 1 [file 41467_2026_71440_MOESM10_ESM.xlsx]

## Sheet: Sheet1
Constructs		Oligos (5' to 3')
igκ-mEGFP-TM	Forward	ACGAGCTGTACAAGCCGGTCGCCACCGTC
	Reverse	CGAGCGGCCGCCTAAC
igκ-Ag1-TM-mEGFP	Forward	CCAGCCGGCCAAGCTTATGTCTGATGTTACTATTGTCAAAG
	Reverse	CGACCTTGTAGAATTCCGGTCCATTCATCCTTTCTTC
igκ-Ag3-TM-mEGFP	Forward	CCAGCCGGCCAAGCTTATGGAAGAACCGCAATC
	Reverse	CGACCTTGTAGAATTCCGGTCCTGTTTTCTGTGAC
igκ-αGFP-TM-FuRed	Forward	CCGGCGACGCACCGGTGGGCAGCATGGATCAAGTCCAACTGGTGG
	Reverse	TAGATCCGGTGGATCCAAGCTTCTAACGTGGCTTCTTCTGCCAAAG
igκ-Nb1-TM-FuRed	Forward	CCAGCCGGCCAAGCTTATGCAAGTGCAACTAC
	Reverse	CGACCTTGTAGAATTCCGGTCCGGAACTGAC
igκ-Nb3.1-TM-FuRed	Forward	CCAGCCGGCCAAGCTTATGCAAGTCCAACTTCAAG
	Reverse	CGACCTTGTAGAATTCCGGTCCAGAAGAAACTGTTAC
igκ-Nb3.4-TM-FuRed	Forward	CCAGCCGGCCAAGCTTATGCAGGTACAACTTCAAG
	Reverse	CGACCTTGTAGAATTCCGGTCCGGATGAGACAG
igκ-Nb3.7-TM-FuRed	Forward	CCAGCCGGCCAAGCTTATGCAAGTGCAATTGCAAG
	Reverse	CGACCTTGTAGAATTCCGGTCCGGAACTTACCG
igκ-Nb3.8-TM-FuRed	Forward	CCAGCCGGCCAAGCTTATGCAGGTACAATTGCAG
	Reverse	CGACCTTGTAGAATTCCGGTCCGGATGAGACAG
Lck-mScarlet	Forward	AGCTGGATCCGCCACCATGGGCTGTGGCTG
	Reverse	AGCTACCGGTTTATCCATTCGAAGCTTCGGCGG
pAAV-CaMKIIα-igκ-mEGFP-TM	Forward	ATGCAGGTACCATGGAGACAGACACACTCC
	Reverse	ATGCAGAATTCCTAACGTGGCTTCTTCTGCCAA
pAAV-CaMKIIα-Synaptophysin-TagBFP	Forward	GACTGCTAGCGCCACCATGGACGTGGTGAATCAG
	Reverse	GACTACCGGTAGCATCTGATTGGAGAAGGAGGTGGGC
