# Supplementary material for: Remodeling synaptic connections via engineered neuron-astrocyte interactions
Source: Nat Commun. 2026 Apr 15;17:3490. doi: 10.1038/s41467-026-71440-w (PMC13084054; doi:10.1038/s41467-026-71440-w)
Supplement: Supplementary file 13 — Source Data [file 41467_2026_71440_MOESM13_ESM.xlsx]

## Sheet: Fig1
	1c					1d													1e				1f										1g							1h						1i
	w/contact		w/o contact																GFP	YFP	CFP			T=total cell, C= contact cell, TR=Trogo									None	CytoD	Blebbistatin	CK666	smiFH2			Ctrl		SynT				Ctrl
	Before	After	Before	After			w/o Ab					w/ Ab						Mean	70.11	83.57	22.15		aGFP	total cell	Contact cell	trogo		C/T	TR/T	TR/C		Mean	130.2	34.31	82.4	125.4	119.6			HEK293T	HeLa	HEK293T	HeLa			Cos7	NIH3T3	BV2	Astrocyte
Mean	0.6518	5.88	9.017	287.4		Mean	0	21.85	30.84	45.49	62.01	0	4.06	7.972	11.48	18.83		S.E.M	2.774	2.996	5.696		#1	24	20	18		83.3333	75	90		S.E.M	6.382	0.9916	4.16	7.186	5.475		Mean	0.01369	0.0094	76.98	84.05		Mean	10.23	8.747	12.13	13.07
S.E.M	0.1745	1.643	3.883	65.97		S.E.M	0	1.466	2.997	4.123	8.045	0	2.817	1.899	2.645	3.168		Number of values	7	6	5		#2	23	16	15		69.5652	65.2174	93.75		Number of values	151	133	132	120	156		S.E.M	0.007661	0.004233	8.267	8.864		S.E.M	1.732	1.733	2.208	3.338
Number of values	8	8	8	8		Number of values	6	6	6	6	6	6	6	6	6	6		95% of CI	-26.61 to -0.3198	34.12 to 61.79	47.11 to 75.73		#3	23	18	13		78.2609	56.5217	72.2222		95% of CI		77.59 to 114.2	29.46 to 66.13	-13.98 to 23.65	-6.961 to 28.17		Number of values	63	30	63	62		Number of values	29	22	22	19
95% of CI	-104.1 to 87.39	-377.3 to -185.8	-375.0 to -181.8	-101.8 to 91.35		95% of CI		6.982 to 28.60	11.20 to 34.55	17.92 to 50.09	12.27 to 74.08								GFP— YFP	GFP— CFP	YFP— CFP		#4	31	30	18		96.7742	58.0645	60		F (DFn, DFd)	F (4, 687) = 56.55		P value	P<0.0001			95% of CI	-93.33 to -60.59	-110.45 to -59.65				95% of CI	-364.33 to -247.27	-468.18 to -306.82	-803.17 to -466.83	-247.30 to -111.70
	w/contact — w/o contact	w/contact — w/o contact	Before-after (w/ contact)	Before-after (w/o contact)		w/o Ab - w/ Ab Two-way RM ANOVA (Sidak's multiple comparison)		0.0032	0.0008	0.0004	0.0097							One-way ANOVA (Tukey's multiple comparison)	0.0444	<0.0001	<0.0001		#5	33	23	17		69.697	51.5152	73.913				None - CytoD	None - Blebbistatin	None - CK666	None - smiFH2		F (DFn, DFd)	t(124) = 9.310	t(90) = 6.576				t(df)	t(71) = 5.282	t(37) = 7.653	t(36) = 10.42	t(38) = 9.711
Two-way repeated-measures (RM) ANOVA (Uncorrected Fisher's LSD)	0.8593	<0.0001	<0.0001	0.9092																				134	107	81						one-way ANOVA (Dunnett's comparison)		<0.0001	<0.0001	0.9267	0.387		Ctrl vs SynT (Unpaired t-test)	<0.0001	<0.0001				Ctrl vs SynT (Unpaired t-test)	<0.0001	<0.0001	<0.0001	<0.0001
						Time	0	15	30	45	60	0	15	30	45	60			58.8235	85	7.31707		LaG5																	0	0.005672	28.5388	65.3382			4.91713	40.4068	8.60033	2.427
	0.363784	14.0131	19.4857	219.499			0	21.4286	19.3548	29.0323	35.4839	0	16.6667	10.7143	13.3333	18.75			81.9444	91.0448	12.5		#6	24	13	0		54.1667	0	0			251.47	25.113	65.0049	247.968	122.429			0	0.022011	51.832	26.926			1.47596	9.49672	23.281	5.28231
	0.305902	5.6067	19.7256	268.683			0	16.6667	25	40	46.1538	0	0	5	10.7143	17.2414			69.3878	81.0345	23.0769		#7	21	14	0		66.6667	0	0			208.953	27.4464	184.414	171.022	134.2			0	0.02465	168.22	51.9613			4.32446	3.24852	1.46593	6.50483
	0.060198	11.7476	0.928548	93.7586			0	21.7391	38.7097	57.1429	84.375	0	0	0	0	10.3448			65.7895	91.1765	39.2857		#8	26	18	0		69.2308	0	0			116.88	28.1324	35.518	147.545	320.242			0	0.010473	215.917	3.78932			8.88525	12.7159	28.052	16.6796
	0.538051	3.26191	26.8021	692.031			0	20	32	50	66.6667	0	0	9.09091	18.1818	18.5185			69.697	71.6049	28.5714		#9	31	13	0		41.9355	0	0			201.252	24.0865	78.2486	66.2243	176.199			0.011045	0.038422	271.162	82.833			3.03947	7.45181	2.02628	67.4583
	0.533174	3.1612	1.30252	280.198			0	24	36.6667	44.1176	82.8571	0	7.69231	10.5263	10	14.8148			69.0476	81.5789			#10	20	14	0		70	0	0			215.252	32.0396	44.5105	146.496	51.6004			0.00958	0	24.9111	41.5409			25.8423	3.70017	31.8588	6.09437
	1.25062	2.92228	1.15118	326.392			0	27.2727	33.3333	52.6316	56.5217	0	0	12.5	16.6667	33.3333			76.0563					122	72	0							79.9708	27.9073	58.554	68.3655	87.5829			0.092398	0	182.109	143.258			37.8846	8.57327	30.0985	16.9128
	0.635716	0.643062	1.20058	100.258																			LaG6										87.2203	37.8792	72.1824	80.4083	146.753			0.089932	0	35.9389	39.2933			3.2116	5.48718	10.3715	17.038
	1.52723	5.68452	1.5358	318.367																			#11	12	7	6		58.3333	50	85.7143			277.234	40.3423	64.5419	69.3377	237.813			0	0.000762	63.8448	181.958			7.33765	3.63679	19.5064	3.78068
																							#12	17	8	3		47.0588	17.6471	37.5			82.4127	39.1619	70.0866	111.124	67.0827			0.465308	0	109.181	22.1312			4.39995	6.4348	15.6445	11.5531
	F (DFn, DFd)	P value					F (DFn, DFd)	P value											F (DFn, DFd)	P value			#13	18	10	6		55.5556	33.3333	60			48.9647	33.6853	109.043	170.132	185.416			0	0	76.6683	169.391			3.87924	9.9033	25.7122	7.58359
Time x contact	F (1, 14) = 18.40	P=0.0007				Time x antibody	F (4, 40) = 16.80	P<0.0001											F (2, 15) = 67.56	P<0.0001			#14	14	18	10		128.571	71.4286	55.5556			139.424	22.6659	178.632	90.3006	43.5421			0.004329	0	168.678	231.733			4.82116	7.96055	7.22133	6.62316
Time	F (1, 14) = 19.84	P=0.0005				Time	F (1.568, 15.68) = 58.26	P<0.0001															#15	21	12	5		57.1429	23.8095	41.6667			56.7132	30.8278	60.0537	131.598	119.441			0	0	40.1936	52.5524			22.3909	18.6393	1.27247	0.31027
contact	F (1, 14) = 17.93	P=0.0008				antibody	F (1, 10) = 48.75	P<0.0001																82	55	30							99.7296	28.1785	275.368	96.4321	67.1008			0	0	22.4854	150.722			5.36418	6.41498	1.98675	12.7115
																							LaG17										105.774	27.6442	164.122	108.555	38.3528			0	0	80.2765	60.0473			7.34425	5.64954	18.0533	22.8917
																							#21	20	15	8		75	40	53.3333			224.386	28.5025	192.446	84.8037	31.1393			0	0	15.827	380.332			3.75484	3.02833	14.1379	11.9618
																							#22	19	14	8		73.6842	42.1053	57.1429			54.8219	32.0606	139.347	98.6857	81.1387			0.034118	0	117.987	166.519			13.6194	2.94826	7.70215	2.60007
																							#23	17	16	7		94.1176	41.1765	43.75			242.837	28.6244	50.2108	65.0058	68.341			0.058177	0	30.2642	79.6055			29.2737	2.59746	7.57066	13.2014
																							#24	19	13	9		68.4211	47.3684	69.2308			121.039	21.7856	79.3987	87.2637	59.9231			0	0.002665	25.6834	144.441			3.33107	10.4734	1.62059	16.7555
																							#25	16	13	4		81.25	25	30.7692			186.088	27.0661	44.9785	201.012	63.3178			0	0.014232	113.832	30.4718			2.91393	3.91132	1.78079
																								91	71	36							50.4789	29.1351	124.561	183.983	56.3248			0	0.119968	27.7525	78.3031			1.83876	6.62107	1.15349
																							LaG18										93.08	26.9555	245.373	141.924	34.256			0	0	61.995	43.1782			6.04208	13.1352	7.84389
																							#26	11	6	1		54.5455	9.09091	16.6667			109.301	27.5212	93.192	190.683	78.199			0.008168	0	38.0894	199.444			9.0105
																							#27	16	11	0		68.75	0	0			134.72	33.3721	28.1095	70.2731	93.7279			0	0.001395	11.9577	34.7862			4.71255
																							#28	15	4	0		26.6667	0	0			70.4496	34.8459	80.3132	58.6216	51.6416			0	0.007174	65.742	36.2111			22.4262
																							#29	25	10	0		40	0	0			62.0604	37.3263	71.6515	142.284	118.074			0	0.029075	64.1406	48.4582			8.42204
																							#30	14	11	0		78.5714	0	0			141.017	31.1831	40.7567	123.394	45.8318			0	0	152.248	32.1721			14.2256
																								81	42	1							75.3188	26.5339	100.842	178.465	151.373			0	0.005491	13.0039	40.6942			12.5696
																							LaG42										56.5445	32.1424	59.1658	43.883	65.1644			0.000149	0	37.2434	43.4184			19.313
																							#31	15	17	4		113.333	26.6667	23.5294			95.2614	22.2495	85.6339	25.1797	74.6522			0	0	23.3069	228.887
																							#32	21	12	6		57.1429	28.5714	50			65.0767	45.4838	147.831	92.4356	133.096			0.001314		11.799	62.649
																							#33	14	15	1		107.143	7.14286	6.66667			112.023	45.1551	171.945	42.7937	130.717			0		23.254	79.414
																							#34	8	7	3		87.5	37.5	42.8571			88.2125	20.1944	52.3456	61.0554	127.69			0		23.3924	72.7698
																							#35	16	14	5		87.5	31.25	35.7143			282.962	27.5972	74.4931	46.4626	92.2697			0		79.7486	119.15
																								74	65	19							43.6594	29.7142	46.8682	65.6209	53.2321			0		117.546	55.635
																																	116.296	26.5588	104.617	126.883	42.9689			0		93.2771	25.4056
																																	39.2213	22.9549	51.4454	43.5893	90.2			0		107.888	12.6687
																							Kd (nM)	Nanobody	Avr	SEM							139.691	28.4949	70.2777	34.6916	52.4407			0		38.1506	29.8379
																							0.3	aGFP	77.9771	6.18929							198.385	25.3746	31.5333	35.4519	37.2036			0		18.4516	38.5294
																							50	LaG17	50.8452	6.47019							59.4618	48.9761	51.0113	43.8418	154.004			0		78.7175	179.913
																							310	LaG6	56.0873	8.50527				llllllllllllllllllllllllllllllllllllllllllllllllllllllllll			313.677	46.0839	133.155	77.0652	104.334			0		51.6578	189.088
																							600	LaG42	31.7535	7.64493							160.033	62.0998	49.5072	53.5289	73.914			0		22.0423	51.4305
																							3800	LaG18	3.33333	3.33333							90.7273	46.654	43.0346	100.24	119.784			0		42.9774	81.4914
																							14200	LaG5	0	0							145.038	66.5786	157.018	29.9522	44.8321			0		83.5458	99.6229
																																	57.9473	40.5706	116.95	22.257	303.966			0		143.426	96.295
																																	243.183	33.4825	35.9967	42.4622	32.918			0		74.6659	36.9845
																																	304.386	21.1639	78.2903	52.1567	108.319			0.014349		45.1269	31.7033
																																	118.737	26.9575	65.6573	43.7258	46.3961			0		104.507	26.6679
																																	146.518	38.7471	40.1388	42.3207	116.642			0		69.5834	35.3099
																																	50.7919	97.8209	111.792	35.758	66.8946			0		53.7462	45.9764
																																	179.242	37.9041	103.826	118.272	178.034			0		92.9378	86.5117
																																	239.97	26.2844	69.299	44.1588	293.037			0.048333		67.5672	220.903
																																	355.228	26.489	107.955	80.2936	186.323			0		384.452	55.3403
																																	357.716	26.5722	94.6643	83.7575	209.84			0.003193		75.0798	70.8106
																																	120.169	38.403	173.996	28.1054	142.368			0		42.5632	27.108
																																	173.533	38.2732	148.115	25.0844	80.6115			0		43.2543	93.3502
																																	106.939	35.6721	24.5053	44.8605	105.986			0.022202		106.497	35.2065
																																	88.1609	27.6316	26.8521	95.1392	71.6116			0		118.05	31.7867
																																	61.1326	22.0275	88.1256	111.295	307.129			0		85.4875	44.9547
																																	338.21	24.4191	42.0929	71.4152	80.0257			0		20.4389	114.708
																																	300.401	34.5097	123.42	108.137	135.377			0		30.5803	82.425
																																	119.349	80.367	121.401	248.325	72.7249			0		73.6652	67.0663
																																	105.561	29.2303	49.5867	119.617	64.6925			0		86.4327
																																	84.7537	48.0722	88.2689	87.2263	222.943
																																	150.044	28.3269	89.9001	225.727	104.068
																																	77.4492	68.6316	100.41	362.767	190.646
																																	227.625	59.3488	110.436	196.888	162.782
																																	50.4611	41.5638	44.8647	175.305	123.964
																																	133.306	41.582	52.6069	237.749	76.758
																																	252.03	45.8641	51.6143	271.634	132.73
																																	153.831	31.034	45.0318	149.962	55.824
																																	162.934	34.3597	71.9212	203.031	195.338
																																	181.781	39.6855	41.7949	122.752	153.284
																																	43.3837	38.9261	52.2768	321.977	61.3134
																																	301.285	54.1001	153.084	253.917	69.3884
																																	132.587	34.9986	80.6983	254.266	108.556
																																	112.961	47.9521	62.6017	81.1249	87.8464
																																	32.7665	23.5161	153.01	199.873	89.039
																																	59.7472	37.1178	142.42	127.879	252.139
																																	273.704	33.1058	180.441	180.609	35.6037
																																	109.982	31.4848	45.2998	282.5	85.8611
																																	36.1944	40.2137	122.432	166.434	217.051
																																	97.0672	40.7723	88.213	101.011	86.8891
																																	47.7375	52.743	69.6061	149.645	152.012
																																	75.3049	33.8463	33.766	165	71.1398
																																	125.243	30.7362	128.587	244.632	66.9877
																																	135.639	32.6528	63.205	147.141	57.5594
																																	104.235	44.5164	66.5537	101.383	123.32
																																	215.61	30.4455	95.5936	58.1614	184.093
																																	282.328	35.6565	68.3298	95.145	173.295
																																	95.0391	23.9653	77.6621	54.5376	172.746
																																	159.101	26.3914	28.1929	55.6606	63.6638
																																	109.181	28.6363	117.533	53.7479	92.2361
																																	85.5629	37.9223	150.064	72.0073	98.5075
																																	89.2704	41.5503	100.901	353.602	83.2696
																																	134.255	34.0532	69.8714	222.644	191.745
																																	77.538	23.7542	61.3671	261.716	256.003
																																	183.207	33.718	135.43	192.412	181.757
																																	134.855	31.0121	94.8562	129.361	122.428
																																	47.6851	24.5797	77.3524	153.358	200.495
																																	118.592	23.282	67.9304	312.366	110.705
																																	219.024	33.7562	49.2899	208.03	128.197
																																	188.584	38.3664	153.277	129.385	92.5196
																																	64.5294	36.3959	69.034	224.028	167.865
																																	62.6923	26.6077	31.2215	109.786	153.461
																																	135.327	33.4632	24.9494	158.234	48.8049
																																	89.0316	27.587	103.633	26.8445	153.9
																																	196.997	27.9643	49.3103	29.0122	189.616
																																	105.168	31.2831	79.9827	154.824	101.831
																																	68.2943	24.6859	76.8439	104.413	86.4434
																																	217.677	37.696	128.653	241.37	89.1492
																																	169.72	44.8065	50.4257	129.083	204.046
																																	104.949	25.2439	28.8088	198.117	336.028
																																	76.1153	25.2969	65.2922	121.252	114.415
																																	59.7885	22.6979	30.741	85.3765	189.701
																																	43.7471	32.3392	53.1153	74.5207	207.478
																																	59.688	26.7301	41.862	271.135	217.357
																																	78.6438	29.6086	33.2107	32.4142	141.048
																																	97.3413	28.8733	61.3141	110.398	59.1937
																																	52.3624	25.5342	71.3011	46.2888	59.4944
																																	51.9762	31.8983	25.3885	91.8756	99.3264
																																	46.4979	47.5477	38.2094		111.992
																																	158.552	31.2323	40.2825		90.6443
																																	56.0805	32.6005	56.8944		173.184
																																	55.2781	29.7577	44.3808		44.7527
																																	31.2649	44.6515	26.9835		24.9024
																																	203.214	36.3132	25.1971		153.62
																																	73.9628	31.5625	37.2032		358.706
																																	295.173	34.989	35.2631		102.198
																																	69.6215	41.1103	33.071		28.0413
																																	255.082	22.2891	34.5352		64.1954
																																	104.446	21.5577	151.9		170.27
																																	190.924	31.0956	136.478		44.025
																																	116.499	24.296			136.271
																																	93.8944				134.377
																																	45.5649				254.99
																																	126.986				123.85
																																	60.1378				57.683
																																	117.28				183.383
																																	124.296				98.9679
																																	216.745				156.795
																																	68.3784				76.4392
																																	69.9373				100.492
																																	300.304				45.148
																																	66.3208				38.031
																																	88.7255				184.078
																																	94.3588				80.4451
																																	40.2723				88.8053
																																	36.3333				89.7706
																																	42.1341				205.1
																																	144.88				143.04
																																	219.86				37.3568
																																					65.6024
																																					83.6231
																																					171.686
																																					56.6791
																																					192.346
[truncated: 16 more columns]

## Sheet: Fig2
	2b				2e
					Bassoon		Homer1
	Ctrl	SynT			Ctrl	SynT	Ctrl	SynT
Mean	0.05222	4.006		Mean	1	3.039	1	3.526
S.E.M	0.04875	0.7001		S.E.M	0.2313	0.3192	0.1508	0.3955
Number of values	18	18		Number of values	10	24	5	15
95% confidence interval	2.527 to 5.379			95% confidence interval	-2.843 to -1.235		-3.419 to -1.633
F, DFn, Dfd	206.2, 17, 17			t(df)	t(31.38) = 5.171		t(17.10) = 5.967
Ctrl vs SynT (Unpaired t-test)	<0.0001			Ctrl vs SynT (Multiple Unpaired t-test)	1.3e-05		1.5e-05
	0	0.79			0.165234	4.14648	0.696167	1.82146
	0.04	3.2			0.323118	1.03835	1.16645	2.3184
	0	1.45			0.518946	4.96458	0.769679	3.91229
	0	1.14			0.61903	5.29882	1.51118	1.79785
	0	6.78			0.97424	4.76323	0.856527	5.96463
	0	10.46			2.0017	4.1609		6.75143
	0	7.42			1.93784	1.10574		3.34189
	0.02	9.21			2.07295	4.4133		4.18064
	0.88	1.5			0.867991	3.37756		4.67244
	0	2.07			0.518946	2.69841		3.94427
	0	5.56				1.69469		2.86602
	0	5.06				2.39486		4.35025
	0	1.91				1.37485		1.82146
	0	4.84				0.802385		1.79785
	0	1.11				3.80741		3.34189
	0	4.88				1.63587
	0	3.57				1.46378
	0	1.15				2.90532
						1.03835
						4.18199
						4.13467
						5.29882
						4.76323
						1.46378

## Sheet: Fig3
	3d										3f						3h																		3i				3k										3l
	Per astrocyte				Per mouse						Per astrocyte		Per mouse				Per astrocyte								Per mouse										trogo (+) receptor EGFP	trogo (+) receptor Vglut			per astrocyte				per mouse						per imaging area
	Ctrl		SynT		Ctrl		SynT										Vglut1		PSD95		VGAT		Gephyrin		Vglut1		PSD95		VGAT		Gephyrin								Vglut1		VGAT		Vglut1		VGAT				Vglut1
	Inside	Outside	Inside	Outside	Inside	Outside	Inside	Outside			Ctrl	SynT	Ctrl	SynT			Ctrl	SynT	Ctrl	SynT	Ctrl	SynT	Ctrl	SynT	Ctrl	SynT	Ctrl	SynT	Ctrl	SynT	Ctrl	SynT			1.47041	1.01183			Ctrl	SynT	Ctrl	SynT	Ctrl	SynT	Ctrl	SynT			Ctrl
Mean	2352.06	2389.12	3904.6	2484.27	2346.48	2273.68	4138.71	2456.89		Mean	0.7118	7.302	0.8977	7.393		Mean	1	2.254	1	1.034	1	1.08	1	1.081	1.0085	2.487	0.9801	1.012	0.9791	1.1	1.019	1.079			0.888025	0.696014		Mean	0.19165	0.151981	0.0506007	0.0567806	0.193336	0.152726	0.050699	0.0556852		Mean	0.186913
S.E.M	305	446.5	590.8	281.4	637.1	506.7	823.3	311.3		S.E.M	0.09688	1.056	0.296	2.431		S.E.M	0.05683	0.2174	0.04096	0.04951	0.04651	0.04847	0.03902	0.049	0.02214	0.4083	0.06636	0.09179	0.07997	0.1047	0.09109	0.07077			1.62781	0.752239		S.E.M	0.0393247	0.0622979	0.0162001	0.0281028	0.00756213	0.0288106	0.00295875	0.00544301		S.E.M	0.0213697
Number of values	12	7	7	7	3	3	3	3		Number of values	42	64	3	3		Number of values	30	33	31	29	33	35	40	33	4	4	4	4	4	4	4	4			1.15933	0.903597		Number of values	39	43	26	40	3	3	3	3		Number of values	103
										95% of CI	3.996 to 9.186		-0.3045 to 13.29			95% of CI	-1.710 to -0.798		-0.163 to 0.095		-0.214 to 0.054		-0.186 to 0.064		-2.783 to -0.179		-0.321 to 0.257		-0.455 to 0.213		-0.352 to 0.232				1.31029	0.823974		95% of CI	-0.06284 to -0.01650		-0.005980 to 0.01834		-0.08836 to 0.007138		-0.004945 to 0.01492			95% of CI	-0.05456 to -0.03482
										F, DFn, Dfd	181.2, 63, 41		67.45, 2, 2			t(df)	t(36.34) = 5.581		t(55.28) = 0.5283		t(65.99) = 1.190		t(64.25) = 1.298		t(3.018) = 3.623		t(5.463) = 0.2796		t(5.613) = 0.9187		t(5.654) = 0.5188				2.51258	1.25108		F, DFn, Dfd	2.510, 42, 38		3.009, 39, 25		14.52, 2, 2		3.384, 2, 2			F, DFn, Dfd	4.613, 98, 102
										Ctrl vs SynT (Unpaired t-test)	<0.0001		0.00569			Ctrl vs SynT (multiple Unpaired t-test)	2e-06		0.599391		0.238695		0.19888		0.035814		0.789913		0.396032		0.623537				2.06742	0.900597		Ctrl vs SynT (Unpaired t-test)	0.001		0.3138		0.0775		0.2358			Ctrl vs SynT (Unpaired t-test)	<0.0001
	2958.84	1505.29	4670.01	3467.33	3016.77	2399.41	4819.84	2874.07									1.03875	1.77991	0.899894	1.03031	0.782467	0.944885	1.04451	1.2297	1.03616	2.18279	0.955008	0.98117	0.932809	0.967416	0.936556	0.993698			2.10549	1.53019			0.19046	0.083352	0.0538638	0.0897656	0.196196	0.120677	0.0473892	0.0525721
	2500.31	3293.52	4969.68	2280.82	2949.86	3081.73	5096.35	2648.54			0.0277903	1.48942	0.390747	3.53711			0.93744	4.7616	0.863083	0.718706	1.12182	0.778035	0.903866	0.879146	0.971073	1.50133	1.13645	1.27968	1.08639	1.13702	1.04392	1.25858			1.77287	0.726333			0.218976	0.142229	0.0327408	0.0679459	0.199051	0.161025	0.0516207	0.0525133			0.156692
	2461.46	3280.21	3664.72	2000.78	1072.82	1339.91	2499.95	1848.06			0.204438	0.278919	0.886346	6.75497			1.5097	1.78078	0.77906	0.748028	0.571855	1.1151	1.10655	0.820383	1.05052	2.90285	0.816609	0.881834	1.12351	0.91565	0.834496	0.941684			1.09023	1.14062			0.203134	0.120453	0.0382316	0.0373174	0.184761	0.176477	0.0530873	0.0619701			0.163202
	3971.22	4190.87	6527.97	3292.6							0.210628	2.36604	1.41594	11.8856			1.1701	1.58471	1.32858	0.851524	1.09816	1.11924	1.15403	1.09267	0.963911	3.36059	1.01232	0.904478	0.773566	1.38023	1.26008	1.1205			4.61433	2.45532			0.149214	0.142187	0.0531597	0.0506732							0.159231
	3192.02	1774.11	2266.66	2652.24							0.632184	0.102288					0.539025	1.00693	0.942489	0.736141	1.17105	1.04364	0.797105	0.844512											3.27027	2.36129			0.161463	0.00402079	0.0310291	0.0626604							0.165471
	2698.16	1618.41	2601.8	2392.7							0.00953488	2.28611					1.05021	2.03408	0.724558	0.793919	1.15569	0.861965	0.902555	0.865548											6.58088	1.8747			0.251717	0.0127215	0.0670763	0.019697							0.167092
	3615.48	1061.4	2631.4	1303.42							0.193671	9.04762					1.05355	1.95618	0.814345	0.847067	1.08524	0.954711	0.697592	1.16026											2.39367	2.10854			0.247844	0.137652	0.0489654	0.0441883							0.172818
	2535.95										0.209283	4.28287					0.990484	1.55308	1.19829	1.34899	0.863425	1.3783	0.766693	1.00254											3.35366	2.17105			0.233762	0.0540617	0.0540467	0.0483293							0.180408
	1356.53										0.478169	1.64388					0.5651	1.7468	1.08424	1.39729	0.545571	0.869066	1.0561	0.893184											3.11518	1.85053			0.154341	0.183419	0.0356096	0.0609049							0.187377
	1263.47										0.408875	2.71003					0.674809	1.79858	0.915538	1.22564	1.31542	0.762338	1.08655	1.14904											2.19526	1.53632			0.197709	0.210175	0.0742828	0.0475269							0.195561
	955.394										0.228522	2.90206					0.712471	1.53305	1.01375	1.09526	0.751248	0.842953	0.890852	1.29383											2.38908	1.61951			0.149532	0.195036	0.0556241	0.0975182							0.2028
	715.9										0.196716	9.97908					1.23589	1.27274	1.1233	1.10324	1.01818	0.915571	0.903994	1.4101											2.97663	1.95335			0.178138	0.0232354	0.0741076	0.124274							0.203125
											0.8	0.510204					0.750063	1.34166	0.962489	1.07706	1.00408	0.841089	1.17655	1.32147											1.77804	1.84959			0.183419	0.188699	0.0556637	0.0279998							0.207771
	2way ANOVA with Uncorrected Fisher's LSD	P value	95.00% CI of diff.	t value		95.00% CI of diff.					0.483631	1.23547					0.724314	1.61823	1.08652	1.46556	1.37203	1.11693	1.06438	0.926358											1.60476	1.15628			0.228481	0.16476	0.0521036	0.0245735							0.203179
	Ctrl vs SynT (inside)	0.0084	-2675 to -429.7	2.828	0.0674	-3747 to 162.7					0.129245	0.852332					0.608966	1.53227	1.18869	1.57498	1.19747	1.45861	1.07729	1.34114											1.5409	1.54464			0.201021	0.148158	0.0510474	0.0757577							0.206636
	Ctrl vs SynT (outside)	0.8785	-1357 to 1167	0.1542	0.8343	-2138 to 1772					0.67968	0.721393					1.00661	0.957905	0.985335	1.11326	0.94629	1.36934	1.32176	1.0815											1.43246	1.31077			0.180978	0.138811	0.050633	0.0228823							0.21401
	Ctrl (inside vs outside)	0.9466	-1160 to 1086	0.0675	0.9337	-1882 to 2028					1.16814	1.2602					1.80703	1.27964	0.927052	1.34862	0.945269	1.05908	1.20765	0.810275											1.45922	1.9848			0.243236	0.0851964	0.0443585	0.0296308							0.217414
	SynT (inside vs outside)	0.0287	158.4 to 2682	2.302	0.0826	-273.1 to 3637					0.296099	3.63239					1.62547	1.08589	1.39587	1.35046	0.728095	1.15656	0.964462	1.21048											2.1414	1.40698			0.120049	0.20346	0.026609	0.0522151							0.22025
											0.676829	14.377					1.15928	1.64429	1.10733	1.20425	1.18584	0.684889	1.23228	0.664481											3.52308	2.14852			0.182715	0.207006	0.0362613	0.0387256							0.218953
		F (DFn, DFd)	P value		F (DFn, DFd)	P value					0.021517	4.97041					0.981728	1.1656	1.33423	1.07702	0.97316	1.23327	0.714219	0.863572											3.90927	5.74769			0.23165	0.196156	0.0668897	0.0489351							0.224247
	Interaction	F (1, 29) = 3.114	P=0.0882		F (1, 8) = 1.801	P=0.2164					0.554745	5.26042					0.908562	1.42065	1.37641	1.00639	0.851644	0.925131	1.04171	1.09203											3.30815	2.14956			0.240825	0.0785246	0.047879	0.0392321							0.217819
	territory	F (1, 29) = 2.805	P=0.1047		F (1, 8) = 2.142	P=0.1815					0.154197	4.37126					1.33734	2.36079	0.821337	0.644107	1.01893	1.20929	0.889295	0.788368											2.2626	1.91289			0.108213	0.110448	0.0231501	0.0450101							0.219845
	trogo	F (1, 29) = 3.980	P=0.0555		F (1, 8) = 2.715	P=0.1380					1.69872	21.6584					0.865711	3.04511	0.951989	0.799823	1.00577	0.649201	0.980004	1.1943											1.85648	1.21546			0.222848	0.155372	0.0521036	0.0123314							0.212687
											0.597015	7.78378					1.2181	1.95871	1.32635	1.10445	1.55805	1.43625	0.543379	0.596804											2.27389	2.78321			0.232706	0.127795	0.0711143	0.0834361							0.212146
											0.453333	34.2069					1.34877	4.44666	0.619307	0.945688	1.19223	1.24931	1.03721	0.947179											1.74992	1.52974			0.154556	0.183067	0.0314075	0.0936456							0.210094
											0.161939	2.43917					0.934441	4.18518	0.476241	0.993758	1.47987	0.653221	1.03225	1.09523											2.15747	2.38839			0.156358	0.218976	0.0876607	0.0302811							0.212038
											1.3617	13.8462					0.860758	3.04865	0.704429	1.16294	1.41974	0.778662	0.863287	0.715615											1.43194	1.05631			0.214751	0.182363		0.0707623							0.208257
											1.72981	5.7265					0.957276	3.35258	1.07529	0.648044	0.565736	0.727253	0.827512	1.20396											2.43252	3.64177			0.229889	0.212991		0.0883648							0.203746
											0.742857	3.05369					0.658677	3.78374	1.11509	0.571988	1.05613	1.03264	0.703618	1.40195											1.85427	1.27741			0.202077	0.154181		0.0504604							0.198209
											0.728972	2.05714					0.769361	5.05353	1.07851		0.786378	1.11278	0.654537	1.36051															0.241155	0.246436		0.114065							0.197101
											1.22693	9.29889						1.36193	0.780399		0.60937	1.48925	0.879977	1.92134															0.18221	0.126206		0.0297743							0.193725
											1.35684	0.834459						5.13267			0.971749	1.50977	0.61649	1.56136															0.216159	0.117594		0.0653854							0.19386
											1.95244	0.603352						1.79103			0.652034	1.76788	1.04119	0.944702															0.219177	0.229702		0.0165118							0.186837
											1.131	0.741593										1.52998	0.612769																0.139671	0.208732		0.0809718							0.183839
											0.346939	0.256725										1.21929	1.32774											R squared		0.2635			0.203486	0.237987		0.0418401							0.17922
											0.005	0.138571											1.71776											F		12.16			0.179269	0.235522		0.0573843							0.178031
											1.4819	2.1105											1.3105											DFn, DFd		1, 34			0.124175	0.18162		0.0608271							0.146995
											0.480094	6.95876											1.30334											P value		0.0014			0.163456	0.140064		0.0943497							0.137919
											0.818024	7.05078											1.37576											95% Confidence Intervals	Slope	0.1811 to 0.6870			0.13554	0.226721		0.0961379							0.132976
											1.6093	22.6316											1.17268												Y-intercept	0.08546 to 1.386				0.0711346		0.0289337							0.135002
											2.68421	6.90385																							X-intercept	-7.390 to -0.1287				0.201373									0.149777
											1.38085	2.92208																												0.119514									0.163526
											0.182759	2.26619																												0.128072									0.178787
												0.768617																																					0.181948
												1.10654																																					0.187161
												17.128																																					0.181732
												18.8433																																					0.197992
												16.4602																																					0.196966
												4.65																																					0.203206
												1.13274																																					0.202206
												6.16393																																					0.195183
												2.90385																																					0.198749
												4.22259																																					0.204232
												2.01869																																					0.206285
												6.03636																																					0.208797
												2.53968																																					0.203341
												30.8861																																					0.201585
												17.1311																																					0.2038
												17.4364																																					0.194265
												33.2487																																					0.189754
												23.0846																																					0.186378
												3.71795																																					0.176113
												11.9182																																					0.173385
												16.5491																																					0.1474
												1.63983																																					0.134408
																																																	0.144645
																																																	0.160312
																																																	0.163796
																																																	0.166335
																																																	0.173196
																																																	0.175627
																																																	0.177977
																																																	0.183541
																																																	0.191429
																																																	0.188593
																																																	0.197074
																																																	0.19675
																																																	0.198587
																																																	0.195372
																																																	0.196885
																																																	0.192428
																																																	0.197371
																																																	0.192185
																																																	0.196723
																																																	0.199073
																																																	0.206798
																																																	0.195264
																																																	0.20669
																																																	0.203125
																																																	0.199748
																																																	0.200748
																																																	0.195859
																																																	0.193157
																																																	0.192374
																																																	0.184298
																																																	0.178733
																																																	0.175843
																																																	0.176032
																																																	0.173358
																																																	0.166767
																																																	0.161473
																																																	0.157854
																																																	0.143997
																																																	0.158502
[truncated: 7 more columns]

## Sheet: Fig4
	4c						4d									4e				4f (left)			4f (right)				4g						4h						4i
	Per axon		Per mouse				Per bouton of shaft				Per cell						Bouton	Shaft		Distance	FLAG	GFP	Distance	FLAG	GFP		Ctrl		SynT				Ctrl		SynT				Synaptic density	Relative AAI
							Ctrl		SynT		Ctrl		SynT			Ctrl	58.6302	41.3698		0	10.7	24.95	0	69.093	10.1		Bouton	AAI	Bouton	AAI			Shaft	AAI	Shaft	AAI			0.38	0.07
	Ctrl	SynT	Ctrl	SynT			Bouton	Shaft	Bouton	Shaft	Bouton	Shaft	Bouton	Shaft		SynT	66.1321	33.8679		0.05	13.2972	27.8479	0.05	78.387	11.649		5.44	0.127	7.16	0.1917			2.02	0.045	1.64	0.04608			0.62	0.02
Mean	11.3	30.22	10.25	33.16		Mean	0.06977	0.0434	0.1864	0.1084	0.06575	0.3297	0.1755	0.1539						0.1	16.1158	33.9236	0.1	72.49	11.098		4.42	0.04	3.61	0.27131			2.3	0.026	3.43	0.12074			0.34	0.05
S.E.M	1.378	2.388	1.175	3.478		S.E.M	0.009488	0.006767	0.01684	0.02057	0.006889	0.007578	0.0136	0.03785						0.15	17.48	39.1632	0.15	73.023	13.469		8.28	0.016	4.91	0.25426			2.08	0.004	1.54	0.00233			0.26	0.03
Number of values	35	32	3	3		Number of values	35	35	32	32	3	3	3	3						0.2	18.4003	44.6792	0.2	74.831	21.158		8	0.023	1.89	0.21739			2.32	0.03	2.71	0.24565			0.28	0.05
95% of CI	13.53 to 24.31		12.71 to 33.10			Ctrl vs SynT (2-way ANOVA) Uncorrected Fisher's LSD	<0.0001	0.0014			0.0057	0.0033								0.25	19.7087	47.8745	0.25	76.342	34.112		4.83	0.019	2.93	0.21257			4.18	0.007	2.48	0.19871			0.34	0.08
F, DFn, Dfd	2.747, 31, 34		8.760, 2, 2			Bouton vs Shaft (2-way ANOVA) Uncorrected Fisher's LSD	0.1779		0.0002		0.2963		0.4831							0.3	19.9579	44.1165	0.3	89.651	49.466		7.03	0.014	3.15	0.43426			5.52	0.039	2.25	0.09537			0.43	0.06
Ctrl vs SynT (Unpaired t-test)	<0.0001		0.0034																	0.35	18.3701	37.7817	0.35	100.677	83.523		4.16	0.048	5.2	0.0637			3.97	0.036	3.1	0.04507			0.24	0.02
							0.127	0.045	0.1917	0.04608	0.0719286	0.04775	0.19256	0.0876732						0.4	18.2141	40.0423	0.4	107.638	113.384		6.48	0.036	3.84	0.21043			3.91	0.027	1.53	0.02328			0.21	0.04
	17.16	23.777	11.81	29.01			0.04	0.026	0.27131	0.12074	0.052	0.0285	0.14864	0.155365						0.45	19.2588	42.3258	0.45	129.748	136.962		7.28	0.004	5.34	0.21612			9.69	0.014	5.49	0.06502			0.14	0.04
	6.63	39.2045	7.95	30.4			0.016	0.004	0.25426	0.00233	0.0733333	0.0226667	0.185327	0.218749						0.5	19.8851	36.898	0.5	155.316	152.331		6.11	0.011	3.3	0.01091			5.54	0.028	2.2	0.01273			0.38	0.05
	2.08	25.6589	11	40.07			0.023	0.03	0.21739	0.24565										0.55	18.9928	32.2099	0.55	160.841	169.631		4.2	0.085	4.44	0.3206			1.58	0.061	4.59	0.09302			0.2	0.09
	5.28	46.3043					0.019	0.007	0.21257	0.19871										0.6	18.4963	34.0755	0.6	163.878	163.825		2.23	0.029	2.04	0.2256			5.3	0.013	3.39	0.23849			0.35	0.09
	2.61	41.1275					0.014	0.039	0.43426	0.09537										0.65	19.9324	41.619	0.65	174.478	149.552		5.48	0.168	4.01	0.08133			3.23	0.038	7.25	0.13822			0.41	0.07
	5.3	52.963					0.048	0.036	0.0637	0.04507										0.7	22.6913	39.6499	0.7	190.221	114.153		6.11	0.103	7.76	0.07457			2.71	0.039	4.31	0.14333			0.35	0.17
	8.43	10.8774					0.036	0.027	0.21043	0.02328										0.75	25.6268	32.8616	0.75	208.57	79.652		2.55	0.202	4.99	0.2315			3.76	0.044	5.01	0.007			0.42	0.15
	6.25	23.3706					0.004	0.014	0.21612	0.06502										0.8	28.4398	40.1149	0.8	222.29	56.792		2.17	0.083	10.48	0.10466			2.77	0.044	2.62	0.0508			0.24	0.21
	1.8	28.1136					0.011	0.028	0.01091	0.01273										0.85	32.1886	48.8475	0.85	233.964	47.045		2.24	0.104	5.23	0.17528			3.26	0.09	1.93	0.03911			0.28	0.14
	3.95	2.36364					0.085	0.061	0.3206	0.09302										0.9	38.3855	51.4767	0.9	245.42	46.365		5.54	0.165	10.39	0.18139			2.52	0.043	12.94	0.07268			0.15	0.25
	14.62	41.3621					0.029	0.013	0.2256	0.23849										0.95	44.5682	51.9434	0.95	254.043	45.834		4.22	0.028	3.54	0.24149			2.86	0.02	2.92	0			0.29	0.13
	4.19	46.4088					0.168	0.038	0.08133	0.13822										1	47.7531	56.54	1	254.548	52.954		4.44	0.08	4.95	0.31203			3.55	0.039	2.95	0.08797			0.36	0.19
	20.61	21.9556					0.103	0.039	0.07457	0.14333										1.05	57.9807	59.7124	1.05	255	27.708		2.62	0.034	6.3	0.23597			9.03	0.167	3.32	0.06913			0.63	0.21
	14.25	21.7896					0.202	0.044	0.2315	0.007										1.1	62.7486	65.2247	1.1	255	58.366		1.95	0.037	9.86	0.18379			3.6	0.05	6.48	0.05963			0.31	0.12
	24.64	23.85					0.083	0.044	0.10466	0.0508										1.15	62.0361	72.7719	1.15	254.894	57.283		6.97	0.163	4.81	0.08611			5.27	0.076	2.39	0.09236			0.15	0.2
	8.32	15.5462					0.104	0.09	0.17528	0.03911										1.2	62.6531	72.7224	1.2	252.844	53.025		3.85	0.127	3.72	0.12216			2.39	0.016	3.32	0.23438			0.23	0.24
	19.36	21.4385					0.165	0.043	0.18139	0.07268										1.25	63.2325	78.4159	1.25	253.766	81.155		4.04	0.035	9.73	0.15486			6.87	0.07	4.25	0.01073			0.27	0.14
	20.81	25.4074					0.028	0.02	0.24149	0										1.3	65.9274	78.3676	1.3	237.496	84.955		3.38	0.159	3.97	0.127451			2.56	0.182	6.23	0.0828431			0.3	0.1
	4.8	48.9164					0.08	0.039	0.31203	0.08797										1.35	64.4597	86.3859	1.35	243.009	101.191		3.45	0.032	5.46	0.227477			4	0.059	2.89	0.0630631			0.33	0.34
	11.89	40					0.034	0.167	0.23597	0.06913										1.4	63.4638	95.1762	1.4	207.402	112.338		4.76	0.042	3.27	0.142315			1.51	0.03	7.41	0.417457			0.177305	0.0372263
	20.04	30.5094					0.037	0.05	0.18379	0.05963										1.45	62.4225	92.3346	1.45	196.568	112.035		7.75	0.0277372	5.94	0.097313			5.48	0.00948905	7.83	0.0580973			0.283286	0.0560954
	8.65	24.3425					0.163	0.076	0.08611	0.09236										1.5	66.0158	74.5769	1.5	191.79	117.096		3.78	0.04947	1.62	0.322751			6.11	0.00662544	2.16	0.132275			0.1221	0.0211039
	23.94	17.8472					0.127	0.016	0.12216	0.23438										1.55	64.3179	86.2543	1.55	185.192	116.273		11.76	0.0185065	3.82	0.223228			19.04	0.0025974	2.81	0.0113122			0.264901	0.203379
	14.34	35.6534					0.035	0.07	0.15486	0.01073										1.6	66.7244	87.0678	1.6	167.593	122.47		3.18	0.112015	1.09	0			4.81	0.0913642	6.82	0.512658			0.146714	0.157463
	10.45	16.5594					0.159	0.182	0.12746	0.0828431										1.65	65.7467	81.0632	1.65	168.499	135.591		2.22	0.116162					1.74	0.0413016					0.265252	0.00180505
	34.06	21.0294					0.032	0.059	0.22748	0.0630631										1.7	67.9344	75.669	1.7	168.366	138.024		3.17	0					2.37	0.00180505					0.120337	0.128684
	9.14	29.0541					0.042	0.03	0.14231	0.417457										1.75	67.3196	65.255	1.75	166.63	135.105		1.98	0.104126					3.12	0.024558
	7.18	55.9772					0.028	0.01	0.09731	0.0580973										1.8	67.1982	76.5206	1.8	155.397	135.412
	3.72263	15.541					0.049	0.01	0.32275	0.132275										1.85	62.1727	48.8495	1.85	159.822	139.01
	5.60954	45.5026					0.019	0.003	0.23323	0.0113122										1.9	59.2083	57.4645	1.9	152.994	129.637
	2.11039	23.454					0.112	0.091	0	0.512658										1.95	53.4129	54.2625	1.95	128.191	86.535				Ctrl	SynT					Ctrl	SynT				Ctrl
	20.3379	51.2658					0.116	0.041												2	49.8223	51.4335	2	133.674	96.747		R squared		0.07717	0.02382			R squared		0.001229	0.06925		R squared		0.0002816
	19.9495						0	0.002												2.05	43.6831	56.0712	2.05	142.366	79.25		F		2.76	0.732			F		0.04061	2.232		F		0.009294
	0.180505						0.104	0.025												2.1	38.306	52.8167	2.1	141.821	65.722		DFn, DFd		1, 33	1, 30			DFn, DFd		1, 33	1, 30		DFn, DFd		1, 33
	12.8684																			2.15	37.139	48.5914	2.15	146.009	47.865		P value		0.1061	0.399			P value		0.8415	0.1456		P value		0.9238
																				2.2	32.0319	51.9767	2.2	160.873	70.926		95% Confidence Intervals	Slope	-0.01559 to 0.001574	-0.02009 to 0.008226			95% Confidence Intervals	Slope	-0.004865 to 0.003988	-0.004575 to 0.02951		95% Confidence Intervals	Slope	-0.2495 to 0.2269
							95% of CI						95% of CI							2.25	30.4251	53.4269	2.25	174.807	91.459			Y-intercept	0.05816 to 0.1479	0.1373 to 0.2937				Y-intercept	0.02149 to 0.06885	-0.02294 to 0.1384			Y-intercept	0.04099 to 0.1917
						Control vs SynT (Bouton)	-0.1560 to -0.07721					Control vs SynT (Bouton)	-0.1774 to -0.04209							2.3	27.2627	51.437	2.3	180.199	112.984			X-intercept	8.923 to +infinity	14.00 to +infinity				X-intercept	12.68 to +infinity	-infinity to 0.8613			X-intercept	0.7315 to +infinity
						Bouton vs. Shaft (Control)	-0.01215 to 0.06489					Bouton vs. Shaft (Control)	-0.03488 to 0.1004							2.35	23.092	49.6442	2.35	187.14	118.496
						Bouton vs Shaft (SynT)	0.03768 to 0.1183					Bouton vs Shaft (SynT)	-0.04608 to 0.08924							2.4	17.9348	43.8357	2.4	192.273	126.295
						Control vs Shaft(Shaft)	-0.1044 to -0.02561					Control vs Shaft(Shaft)	-0.1886 to -0.05329							2.45	14.5102	32.537	2.45	190.188	136.417
																				2.5	10.7776	28.6527	2.5	200.743	139.769
							F (DFn, DFd)	P value					F (DFn, DFd)	P value						2.55	8.316	26.9488	2.55	215.115	119.714
						Interaction	F (1, 130) = 3.354	P=0.0693				Interaction	F (1, 8) = 0.07287	P=0.7940						2.6	6.4894	21.4478	2.6	217.707	102.911
						Bouton or shaft	F (1, 130) = 13.72	P=0.0003				Bouton or shaft	F (1, 8) = 1.716	P=0.2266						2.65	6.8736	25.6157	2.65	223.213	104.673
						Ctrl, SynT	F (1, 130) = 41.57	P<0.0001				Ctrl, SynT	F (1, 8) = 30.91	P=0.0005						2.7	7.5916	29.4225	2.7	221.075	97.502
																				2.75	7.227	20.6136	2.75	222.685	100.703
																				2.8	8.5919	20.1479	2.8	222.918	100.704
																				2.85	9.8142	23.5527	2.85	205.308	102.33
																				2.9	10.8105	23.5168	2.9	171.812	91.284
																				2.95	11.1068	22.1511	2.95	156.179	99.756
																				3	12.3261	24.8076	3	131.096	101.45
																				3.05	14.2366	22.4594	3.05	122.997	81.738
																				3.1	16.0797	25.7902	3.1	104.01	87.805
																				3.15	15.9326	36.3059	3.15	91.046	65.535
																				3.2	17.6425	37.5751	3.2	80.537	51.932
																				3.25	18.7451	39.9333	3.25	80.504	39.207
																				3.3	20.7511	33.0754	3.3	84.182	39.835
																				3.35	21.5247	34.5936	3.35	94.313	49.034
																				3.4	25.4223	33.396	3.4	108.018	57.997
																				3.45	26.9222	36.2962	3.45	110.154	66.576
																				3.5	26.1634	43.6833	3.5	111.584	71.872
																				3.55	30.3413	44.1678	3.55	116.281	74.016
																				3.6	33.8512	36.6958	3.6	122.32	75.16
																				3.65	33.9477	44.2202	3.65	135.23	75.212
																				3.7	33.8495	46.2328	3.7	137.666	69.059
																				3.75	41.3293	50.1169	3.75	126.74	58.841
																				3.8	36.6344	45.6055	3.8	134.661	41.55
																				3.85	39.3835	45.2561	3.85	137.158	42.781
																				3.9	42.7487	47.6196	3.9	105.344	21.765
																				3.95	54.3168	55.817	3.95	87.101	17.698
																				4	57.5595	51.7847	4	90.781	21.472
																				4.05	68.0847	46.2946	4.05	71.997	16.324
																				4.1	66.7411	49.0513	4.1	61.643	18.599
																				4.15	82.6823	53.7384	4.15	65.741	39.092
																				4.2	72.5956	57.3641	4.2	60.493	47.828
																				4.25	81.7994	50.4578	4.25	58.001	62.347
																				4.3	80.6609	56.3911	4.3	55.389	77.202
																				4.35	80.1925	66.0958	4.35	60.952	91.644
																				4.4	84.7576	76.8368	4.4	62.512	102.763
																				4.45	80.9151	62.924	4.45	67.9	110.11
																				4.5	80.254	84.7648	4.5	68.858	95.166
																				4.55	80.9651	82.8531	4.55	72.758	100.519
																				4.6	80.0447	87.2267	4.6	66.927	75.497
																				4.65	79.7834	80.1637	4.65	71.793	73.302
																				4.7	77.9833	75.0905	4.7	67.915	69.797
																				4.75	76.0011	91.6156	4.75	68.058	71.352
																				4.8	75.6354	86.6333	4.8	68.668	83.481
																				4.85	74.0311	83.8307	4.85	74.198	99.563
																				4.9	70.8454	76.4098	4.9	78.715	108.736
																				4.95	70.7838	84.3375	4.95	73.58	102.306
																				5	67.5024	62.4934	5	80.535	91.45
																				5.05	64.8041	82.8544	5.05	87.811	77.202
																				5.1	64.593	69.1489	5.1	102.378	57.473
																				5.15	64.8382	52.0142	5.15	123.285	39.403
																				5.2	64.4788	54.598	5.2	149.809	27.448
																				5.25	60.4471	65.0205	5.25	151.305	21.156
																				5.3	53.3407	66.5127	5.3	167.432	17.818
																				5.35	49.4933	72.6102	5.35	175.768	17.214
																				5.4	44.1706	57.0736	5.4	172.049	16.915
																				5.45	43.5371	56.8221	5.45	195.192	17.956
																				5.5	44.7783	61.1369	5.5	193.646	19.444
																				5.55	40.1055	57.9237	5.55	205.241	20.271
																				5.6	36.4601	56.6361	5.6	201.232	21.45
																				5.65	41.0697	55.1411	5.65	222.886	26.092
																				5.7	38.9937	67.135	5.7	210.599	29.009
																				5.75	30.2976	62.029	5.75	210.728	30.127
																				5.8	26.5832	65.1435	5.8	210.378	31.135
																				5.85	29.8044	76.0139	5.85	209.814	34.227
																				5.9	24.8406	55.5561	5.9	205.9	47.572
																				5.95	23.5959	51.2462	5.95	209.884	54.318
																				6	22.9979	45.4968	6	206.067	59.479
																				6.05	21.5984	34.2858	6.05	213.72	73.56
																				6.1	22.5578	27.5472	6.1	205.765	79.443
																				6.15	20.5565	31.4826	6.15	197.539	89.175
																				6.2	18.529	28.22	6.2	186.905	96.069
																				6.25	17.333	23.7099	6.25	187.173	117.401
																				6.3	18.9062	26.5174	6.3	182.556	124.847
																				6.35	19.5465	22.0219	6.35	176.212	127.153
																				6.4	20.0525	28.6861	6.4	171.675	134.062
																				6.45	22.4996	23.0379	6.45	161.663	135.753
																				6.5	26.6328	36.7444	6.5	174.656	131.859
																				6.55	23.7185	29.3667	6.55	160.222	131.626
																				6.6	24.0022	33.9177	6.6	167.939	111.683
																				6.65	22.8808	41.3062	6.65	169.596	91.239
																				6.7	22.1737	41.7071	6.7	168.602	62.262
																				6.75	20.3615	40.3372	6.75	169.321	43.97
																				6.8	16.2392	49.8934	6.8	163.721	40.126
																				6.85	17.4491	38.2858	6.85	155.722	25.821
																				6.9	16.6813	33.8533	6.9	140.894	23.491
																				6.95	14.8116	38.6911	6.95	134.722	18.616
																				7	17.005	31.1652	7	120.643	17.695
																				7.05	17.2467	25.184	7.05	109.822	19.129
																				7.1	18.8808	20.8064	7.1	116.798	14.717
																				7.15	20.6948	32.4459	7.15	118.561	14.764
																				7.2	20.2523	36.5612	7.2	122	13.524
																				7.25	23.177	28.0823	7.25	120.406	14.051
																				7.3	25.332	34.367	7.3	115.975	14.416
																				7.35	26.6686	29.4695	7.35	106.932	14.442
																				7.4	29.162	33.7456	7.4	102.241	17.324
																				7.45	28.5057	25.1629	7.45	97.28	22.9
																				7.5	29.2536	28.9101	7.5	107.617	34.306
																				7.55	26.2189	41.1858	7.55	123.698	52.759
																				7.6	22.3628	42.3393	7.6	132.439	75.171
																				7.65	18.227	39.0706	7.65	138.221	110.23
																				7.7	16.4459	40.8752	7.7	140.081	152.177
																				7.75	15.0487	27.1942	7.75	124.078	179.653
																				7.8	13.4027	33.1732	7.8	106.498	194.947
																				7.85	12.9724	40.6526	7.85	99.768	203.479
																				7.9	12.8381	36.035	7.9	93.276	204.3
																				7.95	12.1466	33.9854	7.95	87.853	197.617
																				8	9.2515	35.1313	8	89.681	176.397
																				8.05	7.5704	35.3009	8.05	89.606	142.109
																				8.1	6.9319	26.8152	8.1	91.758	105.127
																				8.15	7.1776	19.9573	8.15	99.324	80.839
																				8.2	7.3765	16.583	8.2	109.179	65.581
																				8.25	8.3091	16.2338	8.25	112.414	56.362
																				8.3	10.45	11.731	8.3	115.142	51.379
																				8.35	12.2241	12.4831	8.35	108.729	51.645
																				8.4	13.5762	16.4853	8.4	98.539	51.148
																				8.45	16.0912	22.6745	8.45	100.059	54.44
																				8.5	18.7665	39.4504	8.5	88.799	51.036
																				8.55	21.5809	48.0743	8.55	89.372	48.185
																				8.6	22.3492	54.1129	8.6	79.27	50.04
																				8.65	24.4994	47.78	8.65	87.055	47.87
																				8.7	27.3466	47.9621	8.7	85.737	32.057
																				8.75	27.0554	36.1623	8.75	81.979	27.035
																				8.8	28.8697	40.5808	8.8	81.063	24.57
																				8.85	28.0068	30.062	8.85	82.905	19.931
																				8.9	28.8708	29.1025	8.9	85.197	17.118
																				8.95	29.1391	26.4956	8.95	55.413	15.123
																				9	26.6072	28.667	9	44.321	14.95
																				9.05	29.114	21.2357	9.05	48.503	15.672
																				9.1	24.4623	22.8977	9.1	38.32	18.998
																				9.15	23.6106	28.1539	9.15	40.849	22.438
																				9.2	18.41	31.0231	9.2	39.872	31.57
																				9.25	17.2068	25.4803	9.25	46.894	49.146
																				9.3	15.7542	26.4759	9.3	47.904	59.28
																				9.35	15.8131	34.2216	9.35	71.628	94.108
																				9.4	16.2815	39.1763	9.4	88.664	134.75
																				9.45	16.3204	40.9717	9.45	106.578	175.329
																				9.5	17.7941	47.723	9.5	136.341	206.214
																				9.55	18.473	52.4152	9.55	155.738	217.713
																				9.6	21.6647	53.975	9.6	189.977	225.619
																				9.65	24.2703	59.3405	9.65	207.347	235.909
																				9.7	24.815	62.799	9.7	223.73	244.059
																				9.75	16.2629	52.5105	9.75	228.686	245.655
																				9.8	16.59	61.882	9.8	231.149	244.798
																				9.85	17.7305	45.2022	9.85	233.88	240.928
																				9.9	15.3056	43.4157	9.9	232.755	223.002
																				9.95	19.5709	50.1711	9.95	219.615	214.169
																				10	21.106	37.9594	10	221.474	204.149

## Sheet: Fig5
	5b						5g						5h						5k								5l
	Per membrane		Per mouse				Per axon		Per mouse				Per axon		Per mouse				Per axon			Per mouse
	Ctrl	SynT	Ctrl	SynT			Ctrl	SynT	Ctrl	SynT			Ctrl	SynT	Ctrl	SynT			Ctrl	SynT(+)	SynT(-)	Ctrl	SynT(+)	SynT(-)			Ctrl	SynT
Mean	13.82	26.72	13.31	26.44		Mean	0.2981	0.97	0.2713	0.9583		Mean	0.1691	0.3636	0.1667	0.3767		Mean	0.3445	0.2069	0.3817	0.3733	0.1933	0.3943		Mean	0.05642	0.09562
S.E.M	1.946	2.56	0.7059	0.6437		S.E.M	0.09297	0.09862	0.03705	0.04126		S.E.M	0.01167	0.01542	0.01333	0.02028		S.E.M	0.01713	0.018	0.02885	0.03565	0.01239	0.01087		S.E.M	0.004481	0.007291
Number of values	45	47	3	3		Number of values	18	17	3	3		Number of values	16	25	3	3		Number of values	48	53	9	3	3	3		Number of values	120	73
95% of CI	11.96 to 13.85		10.48 to 15.78			95% of CI	0.3964 to 0.9474		0.5330 to 0.8410			95% of CI	0.1511 to 0.2380		0.1511 to 0.2380			95% of CI	0.07951 to 0.1958	-0.1432 to 0.06892	-0.2800 to -0.06955	0.08161 to 0.2784	-0.1194 to 0.07739	-0.2994 to -0.1026
F, DFn, Dfd	1.731, 46, 44		1.202, 2, 2			F, DFn, Dfd	1.063, 16, 17		1.241, 2, 2			F, DFn, Dfd	2.724, 24, 15		2.724, 24, 15			F (DFn, DFd)	0.4440 (2, 107)			1.244 (2, 6)				Ctrl vs SynT (Kolmogorov-Smirnov test)	0.0002
Ctrl vs SynT (Unpaired t-test)	<0.0001		0.0002			Ctrl vs SynT (Unpaired t-test)	<0.0001		0.0002			Ctrl vs SynT (Unpaired t-test)	<0.0001		0.001				Ctrl — SynT(+)	Ctrl — SynT(-)	SynT(+) — SynT(-)	Ctrl — SynT(+)	Ctrl — SynT(-)	SynT(+) — SynT(-)
																		One-way ANOVA with Tukey's comparison	<0.0001	0.684	0.0004	0.0033	0.7966	0.0019			0.16	0.07
	17	30	14.68	26.96			0	0.813008	0.338	0.975			0.27	0.46	0.18	0.34			0.38	0.636	0.425	0.315	0.218	0.416			0.07	0.02
	14	25	12.92	27.2			0	0.675676	0.21	1.02			0.21	0.42	0.14	0.38			0.616	0.172	0.348	0.367	0.183	0.385			0.02	0.02
	17	24	12.33	25.16			0.558659	0.884956	0.266	0.88			0.12	0.28	0.18	0.41			0.343	0.415	0.476	0.438	0.179	0.382			0.14	0.2
	13	29					0.578035	0.662252					0.17	0.46					0.261	0.238	0.365						0.02	0.12
	18	28					0	0.469484					0.18	0.37					0.277	0.219	0.342						0.02	0.06
	13	28					0.952381	0.735294					0.12	0.39					0.335	0.219	0.447						0.09	0.08
	14	35					0	0.869565					0.13	0.39					0.425	0.307	0.247						0.12	0.12
	16	27					0	1.78571					0.136	0.3					0.237	0.38	0.284						0.02	0.1
	20	30					0	1.0101					0.137	0.2					0.212	0.355	0.501						0.14	0.15
	14	24					0.763359	1.85185					0.15	0.35					0.418	0.164							0.01	0.08
	17	25					0.869565	0.613497					0.17	0.25					0.139	0.367							0.12	0.09
	15	24					0	0.943396					0.2	0.31					0.244	0.268							0.02	0.05
	13	23					0	1.66667					0.137	0.18					0.282	0.212							0.01	0.17
	17	24					0	0.847458					0.122	0.32					0.148	0.236							0.17	0.02
	12	28					0.843882	0.78125					0.25	0.42					0.293	0.158							0.02	0.03
	14	30					0.8	0.884956					0.203	0.42					0.356	0.115							0.12	0.03
	13	27					0	0.995025						0.37					0.625	0.384							0.08	0.13
	15	28					0							0.36					0.34	0.183							0.02	0.07
	13	28												0.37					0.379	0.228							0.23	0.02
	14	26												0.38					0.312	0.172							0.05	0.06
	13	28												0.46					0.15	0.474							0.12	0.04
	14	27												0.44					0.204	0.238							0.1	0.1
	15	23												0.43					0.233	0.203							0.02	0.11
	12	28												0.42					0.269	0.218							0.03	0.08
	14	25												0.34					0.302	0.266							0.2	0.2
	12	28																	0.331	0.144							0.04	0.15
	12	32																	0.324	0.414							0.11	0.12
	13	29																	0.345	0							0.03	0.02
	15	27																	0.406	0.12							0.11	0.06
	14	25																	0.363	0							0.02	0.11
	13	26																	0.187	0							0.07	0.03
	12	30																	0.285	0							0.02	0.03
	14	26																	0.282	0							0.02	0.16
	12	26																	0.242	0.363							0.04	0.16
	12	30																	0.379	0.198							0.04	0.17
	11	27																	0.334	0							0.02	0.12
	13	23																	0.348	0							0.1	0.2
	15	25																	0.576	0.177							0.01	0.02
	13	27																	0.437	0.283							0.01	0.12
	11	27																	0.419	0.122							0.04	0.18
	13	23																	0.363	0.265							0.11	0.17
	11	25																	0.422	0.19							0.05	0.17
	13	27																	0.348	0.201							0.02	0.28
	12	24																	0.546	0.167							0.03	0.13
	14	24																	0.545	0.085							0.01	0.1
		24																	0.452	0.159							0.03	0.04
		27																	0.248	0.147							0.11	0.03
																			0.576	0.265							0.06	0.1
																				0.12							0.02	0.03
																				0.287							0.02	0.03
																				0.133							0.01	0.05
																				0.158							0.04	0.22
																				0.139							0.03	0.16
																											0.03	0.02
																											0.03	0.12
																											0.01	0.09
																											0.02	0.08
																											0.02	0.17
																											0.05	0.16
																											0.08	0.15
																											0.02	0.03
																											0.12	0.02
																											0.08	0.21
																											0.07	0.06
																											0.01	0.06
																											0.05	0.07
																											0.03	0.02
																											0.03	0.03
																											0.11	0.1
																											0.05	0.03
																											0.1	0.13
																											0.11	0.05
																											0.13
																											0.04
																											0.03
																											0.08
																											0.02
																											0.03
																											0.06
																											0.01
																											0.09
																											0.03
																											0.06
																											0.03
																											0.06
																											0.13
																											0.03
																											0.2
																											0.02
																											0.03
																											0.01
																											0.02
																											0.02
																											0.05
																											0.05
																											0.02
																											0.03
																											0.02
																											0.02
																											0.1
																											0.02
																											0.04
																											0.16
																											0.02
																											0.01
																											0.02
																											0.17
																											0.01
																											0.03
																											0.04
																											0.04
																											0.07
																											0.03
																											0.02
																											0.16
																											0.06
																											0.02
																											0.02
																											0.05

## Sheet: Fig6
	6b						6c						6e										6f									6g															6h
	Per cell		Per mouse				Per cell		Per mouse				Frequency				Amplitude						Frequency				Amplitude					Ctrl					SynT										Per cell		Per mouse
													Per cell		Per mouse		Per cell		Per mouse				Per cell		Per mouse		Per cell		Per mouse			180.044	110.453	52.3063	45.4061	81.6642	94.9883	134.747	156.758	276.782	399.186	433.708	195.181	381.101
	Ctrl	SynT	Ctrl	SynT			Ctrl	SynT	Ctrl	SynT			Ctrl	SynT	Ctrl	SynT	Ctrl	SynT	Ctrl	SynT			Ctrl	SynT	Ctrl	SynT	Ctrl	SynT	Ctrl	SynT		414.41	171.772	76.2312	91.7276	123.35	201.879	437.036	618.691	659.46	1001.31	1051.13	484.967	723.75			Ctrl	SynT	Ctrl
Mean	0.1315	0.083	0.1328	0.0843		Mean	20.98	20.88	19.44	20.02		Mean	0.4833	0.8235	0.4718	0.8222	28.99	26.83	29.22	26.91		Mean	2.317	2.352	2.299	2.543	22.25	25.8	22.25	25.26		635.042	330.748	113.279	139.27	141.538	330.131	853.766	1273.19	1206.32	1673.33	1728.07	779.026	1142.69		Mean	3351	11118	3813
S.E.M	0.01564	0.01282	0.006272	0.01672		S.E.M	1.326	1.824	0.7241	0.345		S.E.M	0.07048	0.1228	0.06234	0.05744	1.532	0.9832	2.152	1.034		S.E.M	0.407	0.6214	0.4898	0.8416	0.6994	2.754	0.7018	1.907		938.683	486.672	201.901	237.471	195.736	514.841	1335.19	1892.59	1802.62	2294.98	2376.92	1032.19	1521.05		S.E.M	919	1213	1116
Number of values	9	15	4	6		Number of values	9	15	4	6		Number of values	20	17	6	5	20	17	6	5		Number of values	10	7	3	3	10	7	3	3		1176.1	653.277	249.324	279.826	266.414	696.499	1925.57	2568.76	2220.7	2954.18	3054.77	1446.79	2051.68		Number of values	8	8	4
95% of CI	-0.09104 to -0.005927		-0.09805 to 0.001034			95% of CI	-5.459 to 5.251		-2.032 to 1.274			95% of CI	0.06311 to 0.6173		0.1554 to 0.5456		-6.014 to 1.679		-8.093 to 3.471			95% of CI	-1.477 to 1.549		-2.449 to 2.958		-1.614 to 8.714		-2.592 to 8.690																	95% of CI	4503 to 11030		4075 to 11181
F, DFn, Dfd	1.119, 14, 8		10.67, 5, 3			F, DFn, Dfd	3.154, 14, 8		2.936, 3, 5			F, DFn, Dfd	2.582, 16, 19		1.413, 5, 4		2.855, 19, 16		5.200, 5, 4			F, DFn, Dfd	1.632, 6, 9		2.952, 2, 2		10.85, 6, 9		7.380, 2, 2			1422.37	834.836	334.589	392.676	329.158	888.228	2467.42	3243.4	2722.4	3416.23	3665.18	1819.28	2452.62		F, DFn, Dfd	1.741, 7, 7		1.013, 4, 3
Ctrl vs SynT (Unpaired t-test)	0.0274		0.0539			Ctrl vs SynT (Unpaired t-test)	0.9682		0.6115			Ctrl vs SynT (Unpaired t-test)	0.0176		0.0028		0.2604		0.3894			Ctrl vs SynT (Unpaired t-test)	0.9605		0.8066		0.1635		0.2078			1719.6	990.76	425.653	440.523	406.549	1129.4	2989.74	3969.31	3147.8	3994.56	4316.48	2182.01	2877.36		Ctrl vs SynT (Unpaired t-test)	0.0002		0.0014
																																2085.5	1121.35	484.673	506.681	443.963	1330.28	3379	4644.87	3559.78	4657.72	5049.26	2533.74	3203.84
	0.2	0.166667	0.15	0.116667			20.6179	25.907	22.6357	21.6961			0.2	0.433333	0.377778	0.816666	35.094	26.4969	36.3473	23.2983			3.03333	1.03333	2.95556	1.21111	22.5665	22.6642	20.8797	28.9763		2333.29	1224.18	580.62	547.815	460.93	1587.32	4012.1	5256.95	3932.08	5314.78	5696.28	2862.9	3696.63			7382.6	5090.6	5758.75
	0.1	0.066667	0.133333	0.0666665			23.7892	17.4852	22.2035	20.0178			0.433333	1.23333	0.622222	0.611111	40.033	21.4946	21.5591	26.0387			4.63333	0.766667	1.33333	2.31667	21.9733	41.7105	23.2562	24.1678		2497.77	1347.45	688.773	625.569	486.137	1788.81	4572.88	5872.38	4424.62	5905.31	6347.89	3208.83	4118.93			4134.9	11691	4294.6
	0.133333	0.033333	0.127083	0.1			20.282	20.3558	19.4356	20.3021			0.5	0.366667	0.675	0.833333	33.915	19.2152	28.6445	27.9918			1.2	1.83333	2.575	4.1	18.0994	22.5542	22.5121	22.6509		2715.35	1500.63	739.248	696.61	569.022	2036.39	5193.16	6638.27	4892.14	6517.51	7004.98	3596.28	4513.77			4294.6	14632	4595.1
	0.1	0.1	0.120833	0.139167			20.2876	30.6531	22.0161	21.8443			0.333333	1.23333	0.5	0.933333	23.8521	25.9867	25.2314	29.1611			0.766667	0.8			21.5483	23.2949				2941.48	1679.74	812.917	784.741	662.588	2255.58	5779.87	7331.53	5303.81	7183.42	7645.6	4039.26	4855.81			5901.6	11387	602.223
	0.2	0.033333		0.0499985			25.6466	20.8615		22.0384			0.566667	0.433333	0.355555	0.916667	20.8468	24.2822	32.0672	28.0677			2.03333	3.83333			26.3097	25.0406				3134.95	1877.17	842.03	832.283	748.219	2435.41	6407.17	7963.75	5682.52	7740.99	8220.91	4387.64	5294.89			3288.6	11313
	0.133333	0.133333		0.03333			11.5264	30.21		21.2652			0.966667	0.933333	0.3		19.9785	27.2293	31.4874				1.2	3.4			21.9107	25.6775				3456.29	2085.89	938.892	892.032	765.186	2671.08	7046.99	8535.85	6147.59	8380.65	8871.3	4633.18	5652.8			1089.8	15974
		0.1					22.6357	18.0267					1.1	0.466667			22.8941	26.6047					0.933333	4.8			24.5106	19.6243				3751.69	2236.93	1018.97	985.046	825.793	2889.67	7634.61	9237.65	6460.69	8822.26	9453.62	4908.92	6012.84			318.02	8024.4
	0.075	0					22.8918	0					0.2	0.4			23.415	28.7746					3.3				20.2981					3920.14	2394.08	1076.46	1031.67	872.973	3092.99	8170.67	9908.33	6852.22	9360.3	10049.7	5132.79	6464.74			398.85	10831
	0.0833333						21.1404	23.6374					0.466667	0.433333			22.8195	21.4225					3.3				22.2059					4194.17	2517.35	1113.51	1056.33	910.386	3294.49	8849.85	10656.2	7218.11	9945.64	10687.6	5436.01	6802.81
	0.158333	0.108333						16.9668					0.933333	2.03333			45.4494	30.1871					2.76667				23.0337					4484.39	2646.72	1159.71	1109.97	966.111	3495.37	9375.53	11183.5	7555.32	10419.9	11257.1	5698.94	7153.4
		0.0916667						21.7295					0.433333	0.466667			24.0733	31.5827														4717.23	2773.96	1214.46	1202.07	1042.89	3710.91	9991.23	11799.2	7944.1	10855.4	11810.1	6002.45	7534.8
		0.145						21.959					0.966667	1.43333			23.4957	30.1503														5016.29	2869.15	1300.64	1222.45	1082.75	3895.01	10510.5	12477.2	8329.53	11315.9	12392.1	6275.76	7977.55
		0.133333						21.2652					0.533333	0.466667			24.6185	30.5032														5225.94	3017.14	1318.46	1292.58	1127.18	4053.17	10944	13128.6	8695.72	11683.7	12947.9	6586.6	8414.8
								23.9202					0.066667	1.43333			28.738	33.3388														5474.95	3162.69	1417.46	1339.81	1173.14	4313.86	11462.1	13654.4	9051.55	12151.8	13467.1	6868.76	8764.47
		0.066667						20.1565					0	0.4			34.3301	22.652														5694.97	3266.12	1497.84	1383.08	1192.85	4567.54	12020.4	14220	9351.83	12537	13923.7	7148.48	9194.4
		0.03333											0.333333	0.666667			32.533	30.778														5856.71	3380.24	1548.62	1425.74	1253.76	4773.62	12496.3	14682	9747.02	12853.2	14354.3	7452.91	9545.29
		0.03333											0.733333	1.16667			29.3384	25.3575														6066.05	3468.72	1636.64	1445.82	1294.84	5100.54	13045.2	15113.1	10029	13141.6	14862.8	7861.71	9912.96
													0.333333				28.1173															6221.98	3591.07	1689.25	1492.45	1346.29	5321.26	13550.7	15646.4	10302.7	13495.6	15302.9	8195.45	10281.9
													0.433333				34.9804															6409.96	3729.3	1781.53	1538.46	1387.06	5506.27	14042.5	16142.9	10605.7	13778.8	15757.4	8522.77	10601.9
													0.133333				31.3646															6598.85	3838.22	1865.27	1580.82	1409.22	5682.44	14652.1	16571.5	10868.5	14101.4	16062	8812.25	11048.6
																																6851.53	3959.36	1940.16	1628.05	1457.01	5828.7	15053	16959.3	11110.8	14385.8	16407.8	9033.07	11444.1
																																6996.17	4075	2040.99	1664.31	1496.86	6017.99	15530.5	17414.8	11331.7	14685.2	16772.2	9263.34	11734.9
																																7169.2	4198.27	2085.36	1703.91	1530.92	6246.95	16019.2	17828.2	11599.3	14970.3	17083.6	9475.61	12018.9
																																7398.99	4338.63	2164.22	1724.6	1567.42	6437.15	16480.8	18254.5	11846.8	15203.1	17357.4	9725.12	12283.1
																																7551.57	4392.32	2206.15	1768.18	1595.68	6613.01	16940.3	18693.2	12017.4	15512.3	17684.3	9938.91	12581.8
																																7750.53	4477.14	2255.71	1787.34	1649.26	6812.37	17339.9	19102	12168.8	15766.2	17981	10125.6	12865.6
																																7873.2	4561.96	2303.44	1827.86	1694	6975.72	17686.1	19369	12343.9	15948.1	18230.9	10405.3	13099
																																7988.55	4656.23	2330.72	1867.47	1713.72	7110.38	18122.1	19661.2	12553.6	16130.9	18493.1	10653.5	13418.1
																																8173.48	4741.97	2370.21	1898.22	1756.62	7249.92	18525.4	20012.7	12803.2	16262.8	18739.5	11052	13633.2
																																8411.2	4808.78	2403.29	1942.1	1793.12	7392.52	18861.2	20373.9	13005.2	16424.9	19000.8	11309.7	13967.9
																																8477.72	4883.22	2448.88	1983.85	1832.06	7533.28	19253	20710.7	13198.1	16694.6	19214.7	11530.2	14189.7
																																8529.59	4979.64	2489.28	2025.29	1863.37	7725.01	19600.7	21005.4	13359.5	16859.8	19373.8	11751.4	14473.2
																																8698.65	5113.89	2508.94	2066.73	1904.14	7845.63	19984.2	21335.8	13535.9	17044.4	19557.3	11936.5	14808.2
																																8827.42	5163.92	2564.9	2107.86	1944.3	7990.98	20371.9	21576.8	13734.5	17229.4	19723.9	12181.4	15023.6
																																8947.65	5286.58	2611.41	2152.66	1984.16	8085.05	20706.9	21864.2	13853.2	17367	19903.1	12347.9	15252.4
																																9029.73	5371.09	2682.33	2177.61	2003.26	8220.62	21049.1	22108.5	14029.9	17559.6	20062.5	12505.8	15484.3
																																9129.21	5443.71	2702.29	2222.72	2041.59	8334.53	21355.7	22359.9	14181	17680.1	20154.1	12693.1	15714.3
																																9174.06	5512.04	2729.27	2264.46	2078.7	8426.78	21738.2	22614.6	14347.3	17786.7	20274.4	12904.4	15977.9
																																9379.74	5592.89	2755.64	2303.76	2106.04	8583.71	22098.8	22955.1	14520	17928.9	20429.5	13139	16207.6
																																9459.38	5645.67	2795.43	2351	2145.9	8763.85	22414.2	23208.9	14643.3	18048.8	20649.5	13241.7	16377.6
																																9526.82	5726.21	2829.42	2383.59	2179.34	8894.24	22809.3	23486.2	14736.6	18152.9	20764.3	13474.1	16606.7
																																9568.31	5769.53	2880.51	2425.94	2199.36	9031.95	23185.7	23729	14885.5	18303.1	20897.2	13597.9	16791.9
																																9641.85	5812.23	2901.99	2468.3	2232.5	9194.08	23404.7	23979.1	15069.6	18393.1	20984.5	13808	16978.6
																																9801.45	5897.97	2927.44	2508.51	2266.56	9306.15	23669.2	24295.2	15242.3	18550	21090.4	13947.3	17186
																																9916.18	6000.18	2992.26	2549.65	2296.65	9415.18	23969.3	24545.3	15352.4	18681.9	21224.8	14102.6	17403.3
																																10008.3	6082.86	3023.82	2592.31	2327.65	9526.95	24179.4	24852.2	15464.1	18803.9	21322.5	14229.1	17543.9
																																10080.7	6180.5	3055.68	2629.47	2361.1	9649.41	24471.7	25149.1	15541	19027	21462.9	14414.5	17757.7
																																10220.4	6230.22	3107.07	2667.86	2395.46	9767.89	24819.1	25385.2	15647.5	19154.3	21654.3	14559.6	17880.1
																																10279.6	6287.57	3140.15	2712.96	2427.99	9903.78	25129.3	25685.4	15872.7	19276.1	21764.8	14705.4	18013.7
																																10362.9	6374.53	3196.12	2752.87	2455.95	9993.88	25390.1	25890	15957.8	19415.6	21902.8	14888.6	18196.4
																																10497.5	6479.18	3239.27	2798.59	2477.19	10115.4	25695.5	26133.8	16085.7	19532.5	22006.3	15068	18362
																																10534.4	6542.94	3268.07	2838.19	2515.21	10211	26019.7	26336	16178.2	19651.2	22090	15236.6	18529.8
																																10587.2	6626.84	3318.86	2885.43	2547.13	10331.3	26346.7	26526.9	16307.8	19810.2	22213.4	15398.2	18731.8
																																10622.6	6684.2	3340.95	2937.25	2572.95	10430.3	26625.8	26818	16408.5	19892.9	22319	15609.9	18969.1
																																10736.4	6730.56	3362.13	2989.67	2592.36	10550.3	26968.7	27034.5	16470.2	19974.7	22424.3	15764.8	19168.4
																																10907.3	6794.02	3407.11	3012.19	2622.45	10660.9	27206.9	27257.5	16585.2	20046.5	22544.6	15892.2	19294.6
																																11005.9	6877.62	3441.72	3033.18	2645.82	10751.9	27430.8	27493.3	16641	20166.1	22686	16064.5	19501.8
																																11133.7	6905.37	3477.54	3080.72	2681.4	10843.8	27635.1	27677.2	16760.4	20182.6	22791.3	16153.2	19694
																																11233.2	6967.91	3520.69	3131.93	2701.73	10939.7	27922.4	27842.8	16874.8	20302.9	22962	16258.9	19838.6
																																11286.6	7021.6	3557.44	3173.37	2727.24	11055.5	28136.8	28023.1	16987.1	20438.7	23054.5	16446.5	19992.9
																																11343	7054.23	3591.43	3191.61	2756.72	11177.3	28354.6	28241.5	17072.5	20530	23155.6	16564.1	20132.6
																																11431.8	7119.21	3627.26	3214.74	2774.91	11275.3	28576.9	28414.7	17226.3	20548.3	23258.8	16738	20296.8
																																11540.8	7193.65	3688.72	3261.98	2795.84	11367	28924.4	28670.7	17284	20659.1	23397.4	16926.4	20442.9
																																11578.9	7247.65	3720.58	3302.19	2816.47	11437.2	29192.2	28923	17400.2	20777.8	23485.3	17111.8	20590.2
																																11650.3	7312.02	3778.07	3344.85	2856.32	11537.7	29515.2	29153.3	17479.6	20922.2	23644.7	17269.2	20717.4
																																11761.7	7351.37	3814.82	3384.16	2878.48	11712.7	29705.2	29429.3	17589.4	21022	23784.5	17370.7	20835.8
																																11807.5	7387.97	3852.78	3427.12	2897.89	11832.4	29917.8	29711.5	17736.5	21127	23889.5	17524	20982.5
																																11883.7	7438.6	3890.74	3459.71	2919.74	11938.4	30218.8	29931.8	17824.4	21242	24020.5	17762.3	21145.7
																																12007.3	7481.31	3927.48	3508.78	2940.37	12038.5	30428.6	30107.7	17971.5	21327.8	24124	17870.2	21305.2
																																12091.2	7545.68	3957.21	3550.22	2983.88	12179.3	30693.4	30272.1	18072.8	21443.5	24213.5	17968.3	21470.3
																																12135.2	7580.14	3998.22	3590.13	3002.99	12296.3	30910.5	30417.3	18227.8	21461.8	24286.8	18083.8	21583.1
																																12190.7	7652.14	4032.22	3646.22	3027.58	12364.1	31199.1	30605.2	18313.5	21543.3	24409.2	18229.9	21695.4
																																12256.6	7694.24	4067.74	3692.84	3068.96	12482.6	31437	30855.3	18403.2	21626	24525.8	18423.2	21854
																																12304.2	7726.26	4097.46	3733.98	3106.68	12570.2	31666	31062.7	18465.2	21774.1	24599.4	18533	21982.1
																																12349.4	7787.89	4133.29	3776.03	3139.52	12694.5	31925.9	31308.3	18576.2	21962.1	24673.9	18607.3	22110.8
																																12476.3	7835.78	4178.27	3821.13	3175.71	12820.9	32172.4	31553.3	18671.1	22082.6	24824.5	18765.9	22283.5
																																12565.4	7868.41	4218.98	3862.87	3212.21	12915	32445.3	31728.3	18760.8	22222.7	24922.5	18912.8	22432.7
																																12726.2	7937.05	4281.97	3901.56	3241.99	13011.5	32782.7	31924.4	18857	22386	24999.7	19053.1	22627.9
																																12785.1	8001.73	4302.54	3942.7	3265.98	13093.1	33003.5	32173.7	18915.9	22525.2	25096.5	19183.5	22782.3
																																12899.6	8053.28	4341.72	3989.63	3305.53	13163.1	33240.2	32385.4	19093.1	22695.5	25194.5	19345.5	22895.4
																																12965.5	8128.03	4376.33	4043.89	3351.49	13256.8	33447.6	32560.4	19166.4	22863.9	25327.7	19458.9	22999.7
																																12998.7	8159.75	4415.2	4090.21	3383.1	13308.2	33686.1	32712.3	19248.5	23019.3	25428.4	19600.6	23125.7
																																13121.1	8211.61	4452.25	4134.7	3416.25	13382.7	33974	32881	19344.9	23178.6	25525.2	19729.6	23243.7
																																13158	8254.01	4488.38	4174.31	3435.04	13475.6	34245.5	33078.6	19443.4	23328.2	25604.6	19890.6	23386.5
																																13229.4	8305.26	4548.62	4213.3	3471.54	13556.2	34465.4	33264.4	19534.1	23390.1	25719.7	19980.2	23502.7
																																13332.5	8339.41	4567.06	4255.96	3507.74	13632	34659.7	33474.8	19593.6	23481.7	25859.8	20080.8	23637.2
																																13430.8	8432.17	4610.21	4279.09	3545.15	13721.2	34918.3	33660	19674.7	23570.8	25948.7	20161.5	23764.1
																																13467.1	8501.42	4642.37	4320.22	3571.88	13827.7	35161.7	33900.3	19716.8	23685.3	26089.1	20296	23932.8
																																13502.2	8544.43	4676.37	4362.58	3612.04	13939.5	35469.8	34136.8	19816.9	23762.2	26200.9	20454.2	24042.6
																																13593.7	8596.29	4710.97	4409.51	3633.28	14062.3	35642.4	34415	19911.8	23816.5	26279.7	20569.4	24179
																																13659.3	8656.08	4730.02	4451.56	3665.81	14193	35866.5	34534.5	19960.9	23928.2	26380.1	20685	24319.9
																																13748.7	8713.97	4763.71	4495.13	3698.34	14334.3	35891.1	34601.1	20044.5	23996.9	26516.9	20813.6	24409
[truncated: 22 more columns]

## Sheet: Fig7
	7b								7c				7d							7e						7f										7g						7h
	Per bouton			Per mouse									Per bouton		Per mouse					Per bouton		Per mouse				Per bouton or shaft				Per mouse						Per bouton		Per mouse				Per spine
	Ctrl	GFP(+)	GFP(-)	Ctrl	GFP(+)	GFP(-)			Ctrl	SynT			Ctrl	SynT	Ctrl	SynT				Ctrl	SynT	Ctrl	SynT			Ctrl		SynT		Ctrl		SynT				Ctrl	SynT	Ctrl	SynT			Ctrl				SynT
Mean	0.1194	0.1936	0.1075	0.09933	0.2237	0.1093		Mean	0.1194	0.1936		Mean	706	940.3	634.5	813.6			Mean	1.449	2.719	1.53	3.17		Mean	0.017	0.01419	0.02299	0.01645	0.01633	0.02333	0.02733	0.017		Mean	0.9487	1.121	0.9767	1.2		Mean	0.05667	0.122	0.06	0.03513	0.09761	0.1331	0.0625	0.04
S.E.M	0.008079	0.01702	0.01285	0.01717	0.02136	0.01224		S.E.M	0.008079	0.01702		S.E.M	31.34	55.21	71.05	90.99			S.E.M	0.122	0.2034	0.1861	0.3844		S.E.M	0.001732	0.001771	0.02703	0.00168	0.0008819	0.004702	0.004333	0.003		S.E.M	0.05128	0.09739	0.02333	0.1852		S.E.M	0.004571	0.008347	0.01231	0.003442	0.007358	0.008204	0.01176	0.005563
Number of values	71	50	20	3	3	3		Number of values	71	50		Number of values	85	59	3	3			Number of values	94	61	3	3		Number of values	37	16	39	22	3	3	3	3		Number of values	39	33	3	3		Number of values	117	25	14	78	71	42	8	21
F, DFn, Dfd	F (2, 138) = 12.11			F (2, 6) = 15.89								F, DFn, Dfd	2.155, 58, 84		1.640, 2, 2				F, DFn, Dfd	1.803, 60, 93		4.266, 2, 2													F, DFn, Dfd	3.051, 32, 38		63.00, 2, 2				F (DFn, DFd)	P value
95% of CI	-0.1132 to -0.03517	-0.04153 to 0.06540	0.03022 to 0.1420	-0.1995 to -0.04913	-0.08520 to 0.06520	0.03913 to 0.1895						95% of CI	117.0 to 351.7		-141.4 to 499.7				95% of CI	0.8296 to 1.711		0.4543 to 2.826													95% of CI	-0.03781 to 0.3828		-0.2949 to 0.7416			Interaction	F (3, 317) = 3.235	P=0.0226
	Ctrl — SynT(+)	Ctrl — SynT(-)	SynT(+) — SynT(-)	Ctrl — SynT(+)	Ctrl — SynT(-)	SynT(+) — SynT(-)																																			spine types	F (3, 317) = 39.27	P<0.0001
One-way ANOVA with Tukey's comparison	<0.0001	0.8573	0.0011	0.0055	0.9136	0.0082						Ctrl vs SynT (Unpaired t-test)	0.0004		0.1956				Ctrl vs SynT (Unpaired t-test)	<0.0001		0.0185			Ctrl vs SynT (Two-way ANOVA (Fisher''s LSD)	0.0138	0.5096			0.0603	0.2438				Ctrl vs SynT (Unpaired t-test)	0.1064		0.2976			SynT	F (1, 317) = 5.191	P=0.0234
																									Bouton vs Shaft	0.3694		0.0206		0.2018		0.0742									95% of CI	-0.06267 to -0.02467	-0.04767 to 0.01720	-0.05697 to 0.05433	-0.03732 to 0.02362
	0.12	0.19	0.15	0.131	0.181	0.132			0.12	0.19			816.67	1175	751.3	985.8				1.94	1.92	1.75	2.89			Bouton	Shaft	Bouton	Shaft	Bouton	Shaft	Bouton	Shaft			1	0.5	0.93	1.03		Ctrl vs SynT (2way ANOVA Sidak's multiple comparison)	<0.0001	0.8276	>0.9999	0.9891
	0.13	0.17	0.21	0.095	0.243	0.09			0.13	0.17			900	527.27	506	676.5				2.67	2.86	1.16	2.69			0.007	0.02	0.02	0.007	0.016	0.014	0.023	0.014			1	0.5	1	1.57
	0.08	0.21	0.18	0.072	0.247	0.106			0.08	0.21			550	950	646.1	778.6				1.11	0	1.68	3.93			0.02	0.01	0.02	0.02	0.018	0.029	0.023	0.023			0.5	1	1	1
	0.08	0.13	0.08						0.08	0.13			1071.43	950						3.04	6.54					0.02	0.01	0.009	0.016	0.015	0.027	0.036	0.014			0.5	1					All	SA+	SER+	SER-	All	SA+	SER+	SER-
	0.15	0.11	0.11						0.15	0.11			1150	516.67						2.63	1.14					0.05	0.017	0.01	0.01							1	2					0.16	0.16	0.02	0.02	0.07	0.07	0.08	0.02
	0.05	0.1	0.06						0.05	0.1			516.67	733.33						2.58	3					0.03	0.012	0.03	0.02							0.5	1					0.07	0.07	0.02	0.02	0.02	0.02	0.02	0.06
	0.21	0.16	0.11						0.21	0.16			320	1575						1.67	2.61					0.015	0.014	0.03	0.02							0.5	1					0.02	0.14	0.17	0.01	0.02	0.2	0.06	0.08
	0.22	0.22	0.09						0.22	0.22			330	1325						4.09	7.69					0.01	0.03	0.02	0.015							1	1					0.14	0.12	0.12	0.01	0.2	0.12	0.11	0.05
	0.13	0.1	0.13						0.13	0.1			700	616.67						6	4.38					0.006	0.005	0.01	0.015							0.5	1					0.02	0.14	0.07	0.02	0.12	0.12	0.1	0.02
	0.23	0.33	0.08						0.23	0.33			683.33	907.69						3.67	3.71					0.01	0.018	0.02	0.01							0.5	2					0.12	0.12	0.01	0.08	0.06	0.1	0.05	0.03
	0.05	0.09	0.04						0.05	0.09			450	1416.67						1.82	6					0.03	0.019	0.03	0.01							1	1					0.02	0.23	0.05	0.02	0.08	0.15	0.02	0.03
	0.17	0.12	0.12						0.17	0.12			1500	900						5	1.43					0.01	0.016	0.02	0.01							1	1					0.14	0.12	0.08	0.05	0.12	0.08	0.06	0.02
	0.1	0.08	0.03						0.1	0.08			611.11	733.33						1.86	3.64					0.015	0.024	0.06	0.02							1	2					0.01	0.1	0.03	0.02	0.1	0.09		0.04
	0.25	0.05	0.12						0.25	0.05			600	816.67						1.11	3.54					0.01	0.012	0.03	0.01							1	2					0.12	0.2	0.03	0.03	0.15	0.17		0.03
	0.22	0.08	0.11						0.22	0.08			760	550						1.85	1.11					0.013	0.003	0.02	0.01							1	0.5					0.02	0.11	0.11	0.04	0.08	0.13		0.03
	0.15	0.15	0.11						0.15	0.15			780	1120						2.86	1.67					0.006	0.01	0.02	0.02							2	0.5					0.01	0.11	0.03	0.03	0.09	0.07		0.02
	0.34	0.07	0.03						0.34	0.07			1300	866.67						1.25	2.14					0.025	0.007	0.0025	0.03							1	1					0.17	0.1	0.06	0.02	0.05	0.06		0.04
	0.11	0.1	0.03						0.11	0.1			1144.44	550						1.67	3.75					0.025		0.02	0.03							1	1					0.02	0.11	0.04	0.02	0.17	0.1		0.03
	0.24	0.29	0.24						0.24	0.29			1075	200						2.37	0					0.01		0.04	0.03							1	1					0.12	0.11		0.02	0.02	0.11		0.03
	0.15	0.36	0.12						0.15	0.36			633.33	600						1.58	0					0.027		0.04	0.01							1	1					0.08	0.12		0.04	0.03	0.2		0.03
	0.05	0.27							0.05	0.27			500	950						0	2.17					0.006		0.04	0.03							1	1					0.02	0.11		0.04	0.03	0.15		0.02
	0.08	0.19							0.08	0.19			833.33	1192.31						2.31	3.39					0.008		0.02	0.013							1	1					0.23	0.1		0.02	0.13	0.12		0.12
	0.26	0.17							0.26	0.17			1060	592.86						2	5					0.009		0.04	0.006							1	1					0.05	0.13		0.01	0.07	0.16		0.08
	0.04	0.11							0.04	0.11			600	1445.45						1.9	3.13					0.015		0.001								1	0.5					0.12	0.09		0.01	0.02	0.16		0.03
	0.2	0.22							0.2	0.22			533.33	833.33						2	2					0.013		0.04								1	0.5					0.1	0.13		0.04	0.06	0.17		0.03
	0.16	0.15							0.16	0.15			750	1620						2.08	2.96					0.026		0.001								1	1					0.02	0.1		0.05	0.04	0.12
	0.13	0.07							0.13	0.07			1100	1375						0	3.13					0.014		0.02								1	1					0.03	0.16		0.02	0.1	0.2
	0.07	0.14							0.07	0.14			1300	1671.43						1.25	1.92					0.01		0.02								1	1					0.2	0.01		0.03	0.11	0.12
	0.02	0.03							0.02	0.03			750	1133.33						0	1.43					0.05		0.02								1	1					0.04	0.16		0.01	0.08	0.18
	0.04	0.15							0.04	0.15			1250	1000						0	0					0.02		0.02								1	1					0.11			0.03	0.2	0.17
	0.06	0.27							0.06	0.27			625	1511.11						1.82	3.75					0.009		0.01								1	1					0.03			0.06	0.15	0.17
	0.22	0.3							0.22	0.3			383.33	422.22						0.67	1.82					0.025		0.03								1	3					0.11			0.02	0.12	0.28
	0.16	0.44							0.16	0.44			325	1654.55						2	2.86					0.013		0.02								0.5	2					0.02			0.02	0.02	0.13
	0.19	0.27							0.19	0.27			500	1420						0	3.51					0.015		0.03								0.5						0.07			0.04	0.06	0.1
	0.06	0.02							0.06	0.02			700	1050						1.67	2.17					0.012		0.03								2						0.02			0.03	0.11	0.22
	0.26	0.3							0.26	0.3			833.33	600						4.17	2.5					0.016		0.017								1						0.02			0.03	0.03	0.16
	0.03	0.34							0.03	0.34			550	1860						1.61	7.41					0.013		0.04								1						0.04			0.03	0.03	0.09
	0.05	0.17							0.05	0.17			666.67	953.85						1.33	3.45					0.016		0.02								1						0.04			0.01	0.16	0.17
	0.11	0.35							0.11	0.35			800	953.85						0	3.45							0.013								1						0.02			0.02	0.16	0.16
	0.14	0.16							0.14	0.16			1000	2025						1.25	4.1							0.013														0.1			0.02	0.17	0.15
	0.19	0.45							0.19	0.45			350	972.22						0	2.55																					0.01			0.02	0.12	0.21
	0.11	0.29							0.11	0.29			1000	773.33						0	4.44																					0.01			0.08	0.2	0.06
	0.06	0.05							0.06	0.05			671.43	500						2.5	1.03																					0.04			0.07	0.02	0.07
	0.14	0.19							0.14	0.19			680	1050						0.67	2.67																					0.11			0.01	0.12	0.1
	0.1	0.24							0.1	0.24			250	700						2	2.5																					0.05			0.05	0.18	0.13
	0.07	0.24							0.07	0.24			550	1116.67						2.22	2.67																					0.02			0.05	0.17	0.05
	0.1	0.11							0.1	0.11			1100	433.33						2	3																					0.03			0.04	0.17
	0.15	0.06							0.15	0.06			700	1100						3.33	2.86				ANOVA table	F (DFn, DFd)	P value			ANOVA table	F (DFn, DFd)	P value										0.01			0.08	0.28
	0.04	0.21							0.04	0.21			1050	366.67						2	3				Interaction	F (1, 110) = 0.7923	P=0.3753			Interaction	F (1, 8) = 5.930	P=0.0409										0.03			0.02	0.13
	0.09	0.61							0.09	0.61			750	1153.33						0.91	1.19				axon type	F (1, 110) = 5.000	P=0.0274			axon type	F (1, 8) = 0.2193	P=0.6521										0.11			0.03	0.1
	0.13								0.13				1025	734.483						1	1.86				SynT	F (1, 110) = 3.901	P=0.0508			SynT	F (1, 8) = 0.4298	P=0.5305										0.06			0.01	0.04
	0.08								0.08				500	640						0	2.86																					0.02			0.03	0.03
	0.1								0.1				850	510.526						1	1.56					95.00% CI	P value				95.00% CI	P value										0.02			0.06	0.1
	0.12								0.12				400	570.833						1.43	1.76				Ctrl vs. SynT (Bouton)	-0.01073 to -0.001244	0.0138			Ctrl vs. SynT (Bouton)	-0.02261 to 0.0006066	0.0603										0.01			0.06	0.03
	0.07								0.07				566.67	450						1.76	2.5				Ctrl vs. SynT (Shaft)	-0.009057 to 0.004523	0.5096			Ctrl vs. SynT (Shaft)	-0.005273 to 0.01794	0.2438										0.04			0.03	0.03
	0.15								0.15				1150	954.545						3.33	1.79				Bouton vs. Shaft (Ctrl)	-0.003371 to 0.008996	0.3694			Bouton vs. Shaft (Ctrl)	-0.01861 to 0.004607	0.2018										0.03			0.2	0.05
	0.03								0.03				700	683.333						0	1.03				Bouton vs. Shaft (SynT)	0.001022 to 0.01204	0.0206			Bouton vs. Shaft (SynT)	-0.001273 to 0.02194	0.0742										0.03			0.02	0.22
	0.06								0.06				750	1461.9						2.5	3.08																					0.03			0.03	0.16
	0.12								0.12				380	14.7541						1.76	2																					0.01			0.01	0.02
	0.12								0.12				550							1.18	3.33																					0.02			0.02	0.12
	0.08								0.08				1000							1.67	0.91																					0.02			0.02	0.09
	0.18								0.18				650							2.73																						0.05			0.05	0.08
	0.03								0.03				1066.67							2.31																						0.08			0.05	0.17
	0.1								0.1				700							0.83																						0.02			0.02	0.16
	0.1								0.1				525							1.54																						0.12			0.03	0.15
	0.09								0.09				1040							0.59																						0.08			0.02	0.03
	0.07								0.07				433.33							1																						0.07			0.02	0.02
	0.02								0.02				440							0.74																						0.01			0.02	0.21
	0.1								0.1				866.667							0.5																						0.05			0.04	0.06
	0.06								0.06				440							0.83																						0.03			0.02	0.06
	0.11								0.11				500							1.54																						0.03			0.02	0.07
													433.333							0.63																						0.11			0.17	0.03
													966.667							1.25																						0.05			0.01	0.1
													633.333							1.25																						0.1			0.03	0.13
													491.667							1.25																						0.11			0.04	0.05
													500							2																						0.13			0.07
													376.471							0.48																						0.04			0.03
													311.111							0																						0.03			0.02
													95.5357							0																						0.08			0.06
													450							2																						0.02			0.02
													580							1.67																						0.03			0.02
													1142.86							0																						0.06			0.05
													766.667							0																						0.01
													345.455							0																						0.09
													329.412							0																						0.03
																				0																						0.06
																				0																						0.06
																				1																						0.13
																				1.33																						0.03
																				1.25																						0.2
																				0																						0.02
																				0.56																						0.03
																				0.83																						0.01
																				0																						0.02
																																										0.02
																																										0.05
																																										0.05
																																										0.02
																																										0.03
																																										0.02
																																										0.02
																																										0.1
																																										0.02
																																										0.04
																																										0.16
																																										0.02
																																										0.01
																																										0.02
																																										0.17
																																										0.01
																																										0.03
																																										0.04
																																										0.04
																																										0.07
																																										0.03
																																										0.02
																																										0.16
																																										0.06
																																										0.02
																																										0.02
																																										0.05
[truncated: 55 more columns]

## Sheet: Fig8
8a																					8b						8d						8f						8g									8h
	F (DFn, DFd)	P value																			Per cell		Per mouse
Time x Column Factor	F (51, 816) = 1.503	P=0.01																									Recent		Remote				Ctrl		SynT				Ctrl									SynT
Time	F (2.057, 32.91) = 2.557	P=0.09																			Ctrl	SynT	Ctrl	SynT			Ctrl	SynT	Ctrl	SynT			Recent	Remote	Recent	Remote			Recent	Remote	Ext1	Ext2	Ext3	Ext4	SR			Recent	Remote
Column Factor	F (1, 16) = 3.640	P=0.07																		Mean	145.2	270.4	149.7	280.2		Mean	15.67	35.55	14.97	32.82		Mean	31.21	21.39	32.56	29.3		Mean	31.21	21.39	9.986	13.26	12.31	14.75	10.61		Mean	32.56	29.3
																				S.E.M	22.25	43.77	16.29	43.95		S.E.M	4.001	4.868	3.78	5.507		S.E.M	4.704	2.426	4147	2.839		S.E.M	4.704	2.426	2.263	4.386	4.071	5.163	2.926		S.E.M	4.147	2.839
																				Number of values	9	9	4	5		Number of values	6	6	6	6		Number of values	7	7	8	8		Number of values	7	7	7	7	7	7	7		Number of values	8	8
																				95% of CI	21.13 to 229.3		7.817 to 253.0															95% of CI (remote))	-6.255 to 25.91		5.093 to 17.71	-5.624 to 21.87	-5.506 to 23.65	-11.93 to 25.20	-1.624 to 23.17		95% of CI (remote))	-4.736 to 11.26
min	Ctrl									Trogo										F, DFn, Dfd	3.868, 8, 8		9.096, 4, 3			Ctrl vs SynT (2-way Repeated mearues ANOVA with multiple comparison)	0.0062		0.0124			Recent vs Remote (2-way Repeated mearues ANOVA with multiple comparison)	0.0068		0.2752			Remote vs (2-way Repeated mearues ANOVA with Tukey's multiple comparison)	0.2845		0.0028	0.311	0.2707	0.744	0.0887		Remote vs (2-way Repeated mearues ANOVA with Tukey's multiple comparison)	0.6794
1	67.6458	73.1169	102.558	87.5426	81.3245	113.679	95.1906	99.0199	83.8509	109	99.3367	106.272	85.4172	109.103	85.8264	96.0911	88.5556	105.675		Ctrl vs SynT (Unpaired t-test)	0.0214		0.0401
2	75.2996	102.549	102.5	89.9253	91.5508	84.0872	95.1906	109.506	122.173	64.4352	99.1058	106.703	90.8839	106.261	105.502	86.2964	99.2462	107.078									34	38.9	14.8	29.6			15.9	23.3	49.9	35.9			15.9	23.3	7.05	14.4	5.55	9.7	2.5			49.9	35.9
3	93.0858	116.115	101.657	110.689	97.3426	88.4459	87.3529	104.2	122.173	115.356	97.4865	97.0706	103.623	85.47	105.937	124.549	92.2494	104.102			217.088	419.157	171.954	257.054			15	56.3	5.8	47			43.1	27	44.3	38.3			43.1	27	14.5	20.3	18.45	18.75	9.3			44.3	38.3
4	92.9362	105.175	93.2852	111.844	102.525	96.9851	98.9344	90.5735	103.347	119.035	95.6548	89.9551	120.076	95.0347	102.734	106.389	99.5073	73.0868			126.82	94.9517	138.203	360.019			5.1	22.6	23.4	22.1			48.1	22	30.9	26.7			48.1	22	12.55	5.8	8.3	10.25	5.6			30.9	26.7
5	147.817	103.043			127.257	116.803	102.07	96.7008	115.603	92.1746	108.416					86.6743	120.442	100.001			83.4239	389.659	179.785	290.506			10.7	28	6	29.5			36.8	27.2	25.3	26.2			36.8	27.2	10.55	35.95	34.3	44.1	24			25.3	26.2
6																					192.982	330.38	109.035	125.457			13	29.4	28.4	17.5			28.5	17.2	37	38.1			28.5	17.2	6.9	6	9.25	7.85	16.6			37	38.1
7	220.657	157.853	112.1	112.836	229.357	123.783	164.831	74.9225	82.5931	109.665	132.134	101.285	394.495	127.469	180.966	101.633	235.659	217.732			260.445	205.784		367.846			16.2	38.1	11.4	51.2			16.1	9	37	31.6			16.1	9	0	3.8	6.15	8	3.7			37	31.6
8	201.131	131.598	91.1534	124.568	229.196	110.387	196.081	66.3383	119.04	129.387	127.307	117.161	369.729	188.249	225.365	94.6207	200.126	222.381			99.1252	375.229											30	24	16	20.7			30	24	18.35	6.6	4.2	4.6	12.6			16	20.7
9	200.068	160.279	74.5866	150.427	250.224	107.224	174.12	60.3276	83.3916	124.755	125.685	113.737	417.669	140.789	226.249	88.7056	245.575	187.237			164.626	109.385													20.1	16.9												20.1	16.9
10	252.359	149.392	86.6816	142.985	264.351	105.91	239.988	81.1094	64.3279	153.358	114.959	135.52	357.177	162.283	220.062	88.1374	232.567	165.584			87.8629	141.528
11	195.439	129.415	60.0769	156.863	259.751	108.233	188.06	68.2089	92.2599	155.344	127.275	140.516	408.678	161.081	244.033	86.3308	217.54	178.807			74.6148	367.846
12	249.536	125.178	73.5538	135.605	252.89	85.2134	173.535	57.3	96.5714	151.272	112.489	136.873	379.932	191.661	270.963	86.3933	201.396	242.583
13	203.151	140.521	68.4602	160.905	271.025	91.8548	231.77	72.7966	91.7221	163.28	115.411	148.151	343.602	165.67	311.384	99.3293	175.419	181.788
14	231.569	143.109	50.9626	141.417	296.246	112.494	202.486	90.3635	84.1459	206.717	103.568	187.657	356.771	157.865	341.37	90.2405	226.485	218.122									F (DFn, DFd)	P value					F (DFn, DFd)	P value					F (DFn, DFd)	P value								F (DFn, DFd)	P value
15	215.262	137.928	72.4653	162.166	314.838	94.4621	186.375	82.1073	76.0414	182.503	119.704	166.012	312.91	165.361	345.872	115.576	196.305	191.726								Time x SynT Factor	F (1, 10) = 0.08207	P=0.7804				Time x SynT Factor	F (1, 13) = 2.452	P=0.1414				Time x SynT	F (6, 78) = 1.624	P=0.1518							Time x SynT	F (6, 78) = 1.624	P=0.1518
16	245.203	164.195	73.6011	169.557	332.607	101.049	223.299	71.1514	98.7326	196.103	129.264	178.133	318.921	169.633	406.094	81.0555	206.497	212.323								Time	F (1, 10) = 0.2340	P=0.6390				Time	F (1, 13) = 9.748	P=0.0081				Time	F (3.141, 40.84) = 27.04	P<0.0001							Time	F (3.141, 40.84) = 27.04	P<0.0001
17	258.559	119.915	78.5521	169.845	332.556	83.4588	183.05	78.9378	112.352	259.473	121.85	235.632	299.904	198.782	443.945	97.1907	241.251	204.119								SynT	F (1, 10) = 12.04	P=0.0060				SynT	F (1, 13) = 0.9620	P=0.3446				SynT	F (1, 13) = 0.007654	P=0.9316							SynT	F (1, 13) = 0.007654	P=0.9316
18	271.356	152.662	76.5073	182.125	332.152	95.5333	231.937	78.8302	92.551	231.265	123.508	209.614	317.706	190.094	447.757	115.27	188.172	183.947
19	263.762	145.508	83.3048	162.616	350.678	125.265	184.65	59.3598	81.9775	255.167	98.9012	231.543	412.508	165.258	468.164	94.7277	231.244	169.612
20	243.842	138.429	76.4162	176.963	338.958	135.681	170.003	70.4059	94.4583	292.611	102.341	265.797	377.426	186.103	448.893	97.6467	190.872	246.908									95% of CI	P value					95% of CI	P value
21	248.981	125.059	82.9812	192.853	357.786	102.986	218.173	100.461	130.951	268.923	126.192	244.562	333.912	250.892	444.551	86.5232	176.342	220.584								Ctrl vs. SynT (Recent)	-33.43 to -6.339	0.0062				Ctrl vs. SynT (Recent)		0.7962
22	236.055	120.876	81.4488	195.852	343.192	98.238	207.814	77.54	108.776	230.514	99.2522	207.771	282.359	231.656	464.142	96.678	205.812	238.107								Ctrl vs. SynT (Remote)	-31.39 to -4.305	0.0124				Ctrl vs. SynT (Remote)		0.1376
23	216.262	116.93	74.374	200.163	349.161	77.5638	198.207	103.937	96.0906	303.405	104.717	272.951	372.788	229.125	447.584	114.346	177.731	266.144								Recent vs. Remote (Ctrl)	-10.48 to 11.88	0.8918				Recent vs. Remote (Ctrl)		0.0068
24	196	128.875	81.2908	180.154	366.852	118.765	182.021	82.6467	65.485	310.301	105.942	281.667	312.155	209.468	477.509	91.5252	158.529	274.51								Recent vs. Remote (SynT)	-8.450 to 13.92	0.598				Recent vs. Remote (SynT)		0.2752
25	255.843	122.915	71.7287	201.272	352.637	93.0388	200.328	88.0774	142.071	265.069	109.106	240.544	415.198	215.631	455.157	116.4	176.053	227.237
26	190.532	142.37	75.1645	173.716	372.301	91.3784	213.198	52.378	84.0889	271.385	109.01	246.185	392.861	254.089	490.114	95.3184	166.463	244.686
27	263.646	135.438	82.0128	171.262	383.151	83.7358	217.036	91.0824	111.053	307.069	91.714	278.543	260.932	230.714	472.978	91.1565	185.613	228.882
28	216.542	135.802	73.2159	189.821	373.328	89.7685	227.888	77.7507	63.2803	341.038	93.7996	309.497	276.64	241.234	403.916	123.363	150.271	264.304
29	231.602	150.707	84.673	156.465	375.973	116.16	236.984	61.1102	64.9779	309.767	94.1909	281.551	325.973	255.481	504.834	109.54	173.447	242.889
30	226.557	126.716	84.3332	180.393	392.118	93.8961	250.105	75.1024	83.8909	380.771	75.7206	346.392	455.738	257.659	461.435	119.412	188.804	253.577
31	252.77	140.559	83.2683	187.067	374.903	99.1929	212.92	47.5108	81.0265	435.743	92.2566	395.869	361.988	227.793	438.3	135.581	181.064	206.724
32	269.414	146.289	90.1018	192.876	374.191	92.9926	237.459	84.9599	57.6273	440.538	85.1449	400.036	286.997	248.935	455.992	113.521	189.71	220.053
33	237.052	134.655	73.183	195.37	355.516	82.2713	230.945	81.8448	82.0258	437.182	85.1845	396.89	278.945	269.573	415.809	97.0398	203.277	236.022
34	224.315	132.774	76.028	168.468	362.61	110.07	220.668	75.9697	71.5655	477.721	96.378	434.014	283.984	296.618	425.657	117.898	190.972	254.174
35	243.956	122.386	75.4041	207.53	349.694	97.3047	247.909	77.3538	103.143	469.866	91.8176	426.597	244.417	290.76	421.865	110.014	169.423	251.024
36	244.129	144.034	69.9406	227.258	373.194	97.7773	188.529	60.7288	79.7148	369.025	104.385	336.129	252.331	239.573	435.379	107.62	147.965	221.752
37	230.529	143.805	68.5693	221.179	359.25	107.396	191.989	112.854	83.042	418.22	105.411	379.87	307.139	285.69	441.227	110.074	118.524	279.389
38	235.014	164.661	74.1624	225.139	353.304	95.0002	247.513	78.1724	72.4501	404.497	106.429	367.749	249.437	239.141	437.923	114.276	142.896	233.794
39	229.819	153.575	57.5272	251.345	352.828	120.345	180.287	73.8181	103.482	422.691	106.031	383.748	239.277	278.35	444.062	115.043	99.7486	253.67
40	206.952	143.469	76.2473	236.206	336.534	72.374	225.375	79.0752	83.4987	371.923	83.069	337.782	313.393	277.593	431.656	122.189	95.56	299.649
41	212.244	155.657	66.6107	247.834	344.92	115.653	153.738	90.6907	49.3257	374.864	99.1466	340.27	326.293	258.746	408.936	95.1455	91.8626	257.529
42	268.012	138.03	72.546	204.124	328.45	68.4891	188.919	74.3904	41.2113	361.503	97.505	328.056	350.512	286.867	441.127	131.928	103.889	261.2
43	238.308	151.257	75.2795	215.625	326.026	88.9554	157.317	72.1678	50.7081	429.893	97.8387	390.204	193.695	282.447	416.308	113.993	121.492	252.383
44	268.235	155.078	67.5269	213.522	334.789	67.9024	213.975	52.4645	52.4541	462.599	88.2315	419.963	272.43	255.235	428.694	108.052	110.504	272.619
45	249.357	157.214	82.6762	218.88	319.751	80.1121	179.846	59.2582	103.472	448.097	87.1565	406.719	397.809	266.495	438.302	106.159	102.903	276.202
46	191.512	137.192	74.7983	222.147	318.983	73.8257	216.824	59.1246	77.5113	459.468	94.9551	417.73	291.078	210.089	417.505	121.42	116.946	255.969
47	232.554	118.068	83.2049	205.108	347.08	61.7238	173.183	68.7336	76.7832	444.451	75.666	403.93	274.921	187.188	420.936	116.485	98.5031	274.654
48	200.296	129.348	59.2459	301.314	321.122	80.4613	180.689	67.3899	56.1689	461.548	84.3228	419.319	391.212	217.245	403.257	111.961	124.479	273.616
49	214.873	131.768	54.9081	216.018	349.777	79.0845	192.365	69.6398	48.5013	507.525	79.7153	460.826	393.066	210.362	408.856	123.084	106.373	282.692
50	182.52	149.281	65.9399	213.414	320.114	76.3291	187.688	77.9123	61.3455	443.908	90.4016	402.928	234.243	177.374	364.79	116.675	131.991	264.442
51	234.578	138.27	71.9537	214.007	341.8	78.529	159.488	85.4539	37.7662	445.695	92.6462	405.155	327.761	187.727	403.089	102.878	143.073	284.909
52	188.723	136.365	58.4603	207.798	324.823	84.83	184.052	65.3086	80.1714	399.52	96.9285	362.676	286.183	191.665	390.023	130.418	132.085	260.756
53	234.97	127.671	65.1756	174.776	331.305	85.6151	162.209	70.1928	61.3792	437.239	89.9573	397.094	348.327	183.357	387.761	138.874	124.484	274.283
54	224.341	123.034	74.7317	177.351	358.768	90.3753	174.686	73.1518	89.4395	401.528	112.987	364.697	354.226	231.488	343.771	122.17	138.527	259.068
55	184.447	118.29	60.5543	180.451	360.84	77.7548	138.412	90.6988	53.4815	426.974	92.6425	386.752	316.147	236.388	372.477	108.183	120.084	254.683
56	197.95	119.83	65.1778	187.446	359.715	68.308	177.129	76.6449	43.7666	427.002	102.481	387.526	349.125	236.15	378.51	90.8389	146.06	298.605
57	214.801	124.285	73.4887	199.714	372.317	71.3806	184.263	66.8759	88.5086	439.89	94.5017	399.522	300.371	198.285	385.101	127.347	127.954	281.308
58	258.034	138.821	53.3762	192.39	391.152	69.4876	163.097	111.68	68.314	392.709	92.3183	356.867	294.538	189.415	389.418	130.23	150.57	259.317
59	240.708	124.751	67.3728	206.437	383.14		162.734	76.0043	71.7481	461.656	90.8482	442.497	308.942	183.555	349.99	94.0972		271.483
60	192.33	116.88	64.2199	189.444	380.592		162.601	100.549	87.4766	359.358	84.2058	393.803	418.182	219.806	352.149	99.9305		277.54
61	167.569	128.572	72.232	195.632	365.78		154.329	72.6109	74.6729	419.847	83.1107	374.187	299.52	208.08	378.855	118.259		298.045
62	233.128	130.296	63.618	192.514	382.288		173.37	98.4863	91.7362	412.482	85.7972	370.258	266.169	228.231	356.171	77.8929		240.511
63	201.316	135.468	65.9378	192.172	400.244		153.249	96.0544	97.8652	385.098	74.2729	371.243	322.942	232.093	365.352	114.92		255.798
64	192.014	136.31	63.9406	203.679	409.796		160.106	90.6287	50.339	410.931	87.7969	366.203	232.599	205.031	408.878	105.607		234.248
65	197.861	134.316	69.9036	128.116	403.697		157.497	102.483	65.3179	341.711	88.3729	377.328	267.869	195.47	404.185	138.959		268.011
66	198.826	122.568	66.2037	98.8148	404.772		151.824	95.1413	81.0175	431.768	78.9391	383.552	257.523	188.815	367.07	105.155		261.445
67	178.022	144.486	63.1364	96.4861	409.111		187.819	67.1964	72.408	427.171	73.7691	368.611	251.725	158.001	372.749	98.9114		266.182
68	222.076	136.235	63.2936	99.2677	410.855		156.586	80.942	58.8578	454.813	78.0747		180.033	202.16	384.469	106.857		240
69	202.478	136.884	71.1601	198.137	408.317		154.476	79.1282	68.7459	431.9	74.1766		332.391	188.728	375.861	105.947		228.921
70		137.225		187.908			152.707	86.9113	48.7234	414.024	73.2815		238.181	174.871	359.395	110.379		239.12
							157.006	107.547	56.6654	425.973	75.9558		292.291	171.846	422.189	107.161		241.856
							178.775	86.0877	87.7365	434.06	77.6003		210.681	195.432	368.271	90.2373		251.801
							203.2	109.77	82.4837	466.371	94.7166		235.001	167.227	354.649	117.529		201.021
							165.544	72.3937	90.2568		70.7409		253.395	162.695	349.966	93.1283		240.45
							144.352	113.04	70.7231		49.7797		261.68	175.682	364.411	127.769
							169.987	104.67	65.4423				203.652	183.592	366.526	109.216
							157.372	101.449	80.0702				274.478	158.853	388.266
							159.055	135.144	78.4452				209.056	187.112	387.606
								133.894	58.1656
								100.638	62.668
								123.473	91.336
								86.2728	69.9007
								107.482	78.2147
								138.759	68.9901
								166.613	78.9036
								123.961	78.1625
								117.942	71.3202
								134.261	42.3166
								140.839	56.8395
								131.742	56.8527
								133.947
								192.071
								148.26
[truncated: 32 more columns]

## Sheet: Extended 1
Ext 1f					Ext 1g
Time [min]	Number	Area [µm²]	Mean Int			10 min	30 min	60 min	120 min
0	3	0.55232	915.5		Size (um^2)	Freq	Freq	Freq	Freq
1	7	2.80409	2476.28		0.2	8	16	23	26
2	13	5.26829	5305.1		0.4	11	4	11	16
3	23	8.53973	9063.2		0.6	2	4	8	11
4	25	16.5696	10013.8		0.8	1	0	3	6
5	27	14.5303	12441		1	0	0	5	4
6	27	21.0732	13566.3		2	5	5	4	13
7	31	15.295	15635.8		3	1	1	5	5
8	25	16.8246	12289.9		4	0	3	0	0
9	29	13.4681	16015.9		5	1	1	0	0
10	30	29.6979	19019.2		>5	1	2	1	4
20	34	48.4768	23095.2
30	36	46.1825	19245.6
40	59	67.978	39206.4
50	74	63.8143	65672.8
60	60	43.4634	50270.7
70	79	65.2589	58949.8
80	85	55.7844	61920.6
90	117	61.0527	84930.5
100	83	92.1527	63531.7
110	95	105.918	74294.3
120	85	119.046	60706.8

## Sheet: Extended 2
	Ext 2b							Ext 2c								Ext 2e								Ext 2g
	1	2	3	4	5			LaG5	LaG6	LaG17	LaG18	LaG42	αGFP			αGFP	LaG17	LaG6	LaG42	LaG18	LaG5			GFP-αGFP	Ag1-Nb1	Ag3-Nb3.1	Ag3-Nb3.4	Ag3-Nb3.7	Ag3-Nb3.8
Mean	0	0	0	0	82.07		Mean	38	126.8	130.3	36.38	160.4	324		Mean	7.85	4.934	4.17	5.88	2.647	1.006		Mean	458.7	214.2	504.1	313.2	296.7	177.7
S.E.M	0	0	0	0	4.942		S.E.M	8.483	21.75	18.16	11.3	25.28	39.67		S.E.M	2.375	1.131	0.4287	1.204	0.5074	0.06411		S.E.M	49.84	31.28	49.75	55.73	34.71	29.71
Number of values	5	5	5	5	5		Number of values	11	23	39	13	41	45		Number of values	19	22	20	17	15	21		Number of values	31	31	31	31	31	31
F (DFn, DFd)	F (4, 20) = 275.8						F (DFn, DFd)	F (5, 166) = 10.77							F (DFn, DFd)	F (5, 108) = 3.970							F (DFn, DFd)	F (5, 180) = 9.146
95% of CI	73.78 to 90.35	73.78 to 90.35	73.78 to 90.35	73.78 to 90.35			95% of CI	137.1 to 434.9	83.70 to 310.7	96.89 to 290.6	148.2 to 427.0	68.03 to 259.2			95% of CI		-1.323 to 7.156	-0.6562 to 8.016	-2.548 to 6.489	0.5284 to 9.879	2.558 to 11.13		95% of CI		90.17 to 399.0	-199.7 to 109.1	-8.898 to 299.9	7.647 to 316.5	126.6 to 435.4
5 vs One-way ANOVA with Dunnett's comparison	<0.0001	<0.0001	<0.0001	<0.0001			αGFP vs One-way ANOVA with Dunnett's comparison	<0.0001	<0.0001	<0.0001	<0.0001	<0.0001			αGFP vs One-way ANOVA with Dunnett's comparison		0.2795	0.124	0.6976	0.0233	0.0004		GFP-αGFP vs One-way ANOVA with Dunnett's comparison		0.0004	0.9155	0.072	0.0359	<0.0001
	0	0	0	0	88.89			23.7801	119.932	335.729	75.3577	300.749	185.222			5.09568	3.00689	6.44075	4.34116	0.66667	0.64524			156.289	262.762	489.081	9.3371	126.33	238.228
	0	0	0	0	76.92			12.0716	73.7432	108.155	62.3004	457.842	92.726			2.73242	5.44215	2.32143	18.3579	0.92368	0.87815			360.092	172.682	600.903	682.919	161.866	59.9204
	0	0	0	0	65			80.3825	120.953	210.681	135.428	121.05	88.3417			6.85215	2.48846	4.60318	3.32313	0.91585	1.14805			499.334	63.6553	565.655	204.551	339.161	87.1947
	0	0	0	0	91.43			79.3601	49.9573	119.531	20.9739	638.653	44.7319			3.45338	1.67072	8.01197	2.97398	1.22678	0.69379			998.432	231.479	141.411	1048.52	351.285	96.397
	0	0	0	0	88.1			2.31616	9.86994	559.08	0.226112	344.55	103.015			6.65609	7.39644	2.80265	6.14424	2.13151	1.27276			555.192	262.043	349.678	320.889	84.4644	262.397
								3.93464	141.002	180.16	32.0077	216.927	433.244			18.3703	2.34619	7.58316	17.8173	0.5387	0.95887			183.69	391.389	391.054	458.462	526.769	184.01
								64.2854	299.921	10.6185	5.92325	55.8813	180.687			46.6018	26.7962	2.74486	3.5535	2.34524	0.90878			327.725	208.866	382.319	194.097	97.9432	269.197
								53.645	316.079	101.174	81.387	40.0505	893.79			7.57787	5.57203	4.60572	4.92108	3.88501	0.83079			85.8608	178.928	766.227	798.894	303.045	519.031
								35.9609	76.3403	96.1013	27.8187	42.6225	405.39			7.5899	5.70911	3.41294	4.74007	1.85196	0.61507			722.677	84.6514	528.148	204.622	435.246	77.7168
								36.8747	171.796	145.561	1.18664	13.112	199.136			15.3185	9.63295	5.14874	2.51401	3.57969	0.91107			322.74	277.261	162.761	339.517	206.475	105.069
								25.3441	184.095	194.261	11.3638	4.42082	802.751			5.10755	4.11027	2.58139	2.98202	1.15603	0.97189			352.273	293.015	221.311	101.127	426.072	59.1255
									60.9662	271.133	9.33862	12.5014	699.606			3.96572	2.29357	2.46509	7.04241	4.47236	0.6739			685.394	230.683	631.898	185.27	617.154	487.19
									173.064	29.4694	9.56435	4.29582	71.5339			1.98159	1.87565	1.56129	3.78257	7.1248	1.54769			733.189	356.606	530.763	160.42	237.097	64.6723
									324.386	22.3992		26.0885	22.6614			2.23086	4.70121	2.3167	2.55263	5.51111	0.82457			489.218	676.451	427.559	48.9936	239.369	56.056
									6.04875	17.1093		453.297	34.16			2.50462	1.68555	5.54188	2.18077	3.36888	1.66464			771.929	819.297	399.028	407.989	216.891	781.415
									4.02448	45.8666		10.9491	332.288			2.36896	4.25939	4.39974	9.5772		1.37774			330.01	173.172	560.819	137.956	484.037	49.3107
									24.2245	48.6079		220.619	630.247			4.79908	2.02443	5.57449	3.15153		0.78553			176.067	66.1768	1267.63	77.1151	255.819	80.8309
									335.908	129.492		413.095	139.385			2.20519	3.96659	4.04096			1.30629			134.613	56.0198	165.168	268.692	261.29	252.214
									110.069	143.348		364.898	76.4783			3.74086	1.45301	1.51945			1.08218			195.92	51.0945	1121.62	164.822	108.565	95
									104.305	72.1226		96.682	164.739				2.47363	5.72372			0.88947			175.467	61.4118	490.304	170.165	386.833	33.4403
									115.959	150.427		35.6927	115.319				5.27687				1.14299			276.015	151.836	325.469	261.515	184.097	251.281
									47.1691	21.4653		91.221	231.875				4.35954							501.705	64.9724	482.375	155.809	109.425	105.182
									47.0222	19.4148		428.482	633.407											284.957	79.2062	356.13	201.014	485.235	121.293
										33.9756		85.8197	717.175											513.564	194.351	487.617	186.728	282.198	150.829
										175.995		140.418	338.462											1032.49	272.893	435.872	272.179	132.95	287.753
										236.565		81.1505	589.031											599.972	94.744	804.113	933.788	193.108	154.762
										119.735		100.732	74.7458											660.89	43.5269	491.501	197.488	178.963	65.27
										100.946		47.3941	77.7801											909.789	282.873	274.453	110.219	842.434	41.4611
										66.7204		31.3777	1029.06											197.746	248.313	93.5569	1268.2	721.223	110.403
										62.9809		8.3598	56.609											129.016	230.241	1091.38	71.3684	98.7592	88.0565
										117.173		10.4909	625.355											858.381	58.2125	589.9	67.3411	103.012	274.285
										27.2712		5.68554	100.032
										312.903		12.3503	523.41
										91.6679		68.9031	44.0357
										310.439		108.825	506.26
										48.7631		280.753	281.755
										205.832		295.02	707.289
										122.44		309.807	269.155
										14.5364		171.694	427.434
												235.168	310.997
												188.289	139.753
													155.05
													567.091
													227.142
													231.68

[truncated: 10 more sheets: Extended 4, Extended 6, Extended 9, Extended 10, Extended 11, Extended 12, Extended 14, Extended 17, Extended 18, Extended 19]
